# Supplementary material for: Propane-1,3-diaminium bis­(tetra­fluoro­borate)–18-crown-6 (1/2)
Source: Acta Crystallogr Sect E Struct Rep Online. 2012 Jan 18;68(Pt 2):o444. doi: 10.1107/S1600536812001572 (PMC3275199; doi:10.1107/S1600536812001572)
Supplement: Supplementary file 1 [file e-68-0o444-sup1.cif]

##############################################################################
#                                                                            #
# This CIF contains the data in a paper accepted for publication in          #
# Acta Crystallographica Section E. It conforms to the requirements of       #
# Notes for Authors for Acta Crystallographica Section E, and has been       #
# peer reviewed under the auspices of the IUCr Commission on Journals.       #
#                                                                            #
# Full details of the Crystallographic Information File format               #
# are given in the paper "The Crystallographic Information File (CIF):       #
# a New Standard Archive File for Crystallography" by S. R. Hall, F. H.      #
# Allen and I. D. Brown [Acta Cryst. (1991), A47, 655-685].                  #
#                                                                            #
# The current version of the core CIF dictionary is obtainable from          #
# ftp://ftp.iucr.org/pub/cif_core.dic.                                       #
#                                                                            #
# Software is freely available for graphical display of the structure(s)     #
# in this CIF. For information consult the CIF software page                 #
# http://www.iucr.org/resources/cif/software.                                #
#                                                                            #
# This file may be used for bona fide research purposes within the           #
# scientific community so long as proper attribution is given to the journal # 
# article from which it was obtained.                                        #
#                                                                            #
##############################################################################
data_I
_audit_creation_method     SHELXL-97
_chemical_name_systematic
;
Propane-1,3-diaminium bis(tetrafluoroborate)--18-crown-6 (1/2)
;
_chemical_name_common     ?
_chemical_formula_moiety     'C3 H12 N2 2+, 2(B F4 -), 2(C12 H24 O6)'
_chemical_formula_sum     'C27 H60 B2 F8 N2 O12'
_chemical_formula_iupac     'C3 H12 N2 2+, 2B F4 -, 2C12 H24 O6'
_chemical_formula_weight     778.39
_chemical_melting_point     ?
_symmetry_cell_setting     monoclinic
_symmetry_space_group_name_H-M     'C 2/c'
_symmetry_space_group_name_Hall     '-C 2yc'
loop_
    _symmetry_equiv_pos_as_xyz
    'x, y, z'
    '-x, y, -z+1/2'
    'x+1/2, y+1/2, z'
    '-x+1/2, y+1/2, -z+1/2'
    '-x, -y, -z'
    'x, -y, z-1/2'
    '-x+1/2, -y+1/2, -z'
    'x+1/2, -y+1/2, z-1/2'
_cell_length_a     22.615(5)
_cell_length_b     8.8423(18)
_cell_length_c     21.077(4)
_cell_angle_alpha     90.00
_cell_angle_beta     113.41(3)
_cell_angle_gamma     90.00
_cell_volume     3867.8(16)
_cell_formula_units_Z     4
_cell_measurement_reflns_used     3410
_cell_measurement_theta_min     2.90
_cell_measurement_theta_max     27.48
_cell_measurement_temperature     298(2)
_exptl_crystal_description     'block'
_exptl_crystal_colour     'colourless'
_exptl_crystal_size_max     0.10
_exptl_crystal_size_mid     0.05
_exptl_crystal_size_min     0.05
_exptl_crystal_density_diffrn     1.337
_exptl_crystal_density_meas     ?
_exptl_crystal_density_method     'not measured'
_exptl_crystal_F_000     1656
_exptl_absorpt_coefficient_mu     0.124
_exptl_absorpt_correction_type     multi-scan
_exptl_absorpt_process_details     '(CrystalClear; Rigaku, 2005)'
_exptl_absorpt_correction_T_min     0.910
_exptl_absorpt_correction_T_max     1.000
_exptl_special_details
;
;
_diffrn_ambient_temperature     298(2)
_diffrn_radiation_type     MoK\a
_diffrn_radiation_wavelength     0.71073
_diffrn_radiation_source     'fine-focus sealed tube'
_diffrn_radiation_monochromator     graphite
_diffrn_measurement_device_type     'Rigaku Mercury2'
_diffrn_measurement_method     'CCD profile fitting'
_diffrn_detector_area_resol_mean     13.6612
_diffrn_reflns_number     16100
_diffrn_reflns_av_R_equivalents     0.0794
_diffrn_reflns_av_sigmaI/netI     0.0596
_diffrn_reflns_theta_min     3.01
_diffrn_reflns_theta_max     25.00
_diffrn_reflns_theta_full     25.00
_diffrn_measured_fraction_theta_max     0.998
_diffrn_measured_fraction_theta_full     0.998
_diffrn_reflns_limit_h_min     -26
_diffrn_reflns_limit_h_max     26
_diffrn_reflns_limit_k_min     -10
_diffrn_reflns_limit_k_max     10
_diffrn_reflns_limit_l_min     -25
_diffrn_reflns_limit_l_max     25
_diffrn_standards_number     ?
_diffrn_standards_interval_count     ?
_diffrn_standards_interval_time     ?
_diffrn_standards_decay_%     ?
_refine_special_details
;
 Refinement of F^2^ against ALL reflections.  The weighted R-factor wR and
 goodness of fit S are based on F^2^, conventional R-factors R are based
 on F, with F set to zero for negative F^2^. The threshold expression of
 F^2^ > 2sigma(F^2^) is used only for calculating R-factors(gt) etc. and is
 not relevant to the choice of reflections for refinement.  R-factors based
 on F^2^ are statistically about twice as large as those based on F, and R-
 factors based on ALL data will be even larger.
;
_reflns_number_total     3413
_reflns_number_gt     2018
_reflns_threshold_expression     I>2sigma(I)
_refine_ls_structure_factor_coef     Fsqd
_refine_ls_matrix_type     full
_refine_ls_R_factor_all     0.1235
_refine_ls_R_factor_gt     0.0768
_refine_ls_wR_factor_gt     0.1894
_refine_ls_wR_factor_ref     0.2124
_refine_ls_goodness_of_fit_ref     1.126
_refine_ls_restrained_S_all     1.128
_refine_ls_number_reflns     3413
_refine_ls_number_parameters     268
_refine_ls_number_restraints     37
_refine_ls_hydrogen_treatment     constr
_refine_ls_weighting_scheme     calc
_refine_ls_weighting_details
         'calc w=1/[\s^2^(Fo^2^)+(0.0800P)^2^+3.2068P] where P=(Fo^2^+2Fc^2^)/3'
_atom_sites_solution_hydrogens     geom
_atom_sites_solution_primary     direct
_atom_sites_solution_secondary     difmap
_refine_ls_shift/su_max     0.000
_refine_ls_shift/su_mean     0.000
_refine_diff_density_max     0.310
_refine_diff_density_min     -0.225
_refine_ls_extinction_method     none
_refine_ls_extinction_coef     ?
loop_
    _atom_type_symbol
    _atom_type_description
    _atom_type_scat_dispersion_real
    _atom_type_scat_dispersion_imag
    _atom_type_scat_source
    'C' 'C' 0.0033 0.0016
                         'International Tables Vol C Tables 4.2.6.8 and 6.1.1.4'
    'H' 'H' 0.0000 0.0000
                         'International Tables Vol C Tables 4.2.6.8 and 6.1.1.4'
    'B' 'B' 0.0013 0.0007
                         'International Tables Vol C Tables 4.2.6.8 and 6.1.1.4'
    'N' 'N' 0.0061 0.0033
                         'International Tables Vol C Tables 4.2.6.8 and 6.1.1.4'
    'O' 'O' 0.0106 0.0060
                         'International Tables Vol C Tables 4.2.6.8 and 6.1.1.4'
    'F' 'F' 0.0171 0.0103
                         'International Tables Vol C Tables 4.2.6.8 and 6.1.1.4'
_computing_data_collection     '<i>CrystalClear</i> (Rigaku, 2005)'
_computing_cell_refinement     '<i>CrystalClear</i> (Rigaku, 2005)'
_computing_data_reduction     '<i>CrystalClear</i> (Rigaku, 2005)'
_computing_structure_solution     '<i>SHELXS97</i> (Sheldrick, 2008)'
_computing_structure_refinement     '<i>SHELXL97</i> (Sheldrick, 2008)'
_computing_molecular_graphics     '<i>SHELXTL</i> (Sheldrick, 2008)'
_computing_publication_material     '<i>SHELXTL</i> (Sheldrick, 2008)'
loop_
    _atom_site_type_symbol
    _atom_site_label
    _atom_site_fract_x
    _atom_site_fract_y
    _atom_site_fract_z
    _atom_site_U_iso_or_equiv
    _atom_site_adp_type
    _atom_site_calc_flag
    _atom_site_refinement_flags
    _atom_site_occupancy
    _atom_site_symmetry_multiplicity
    _atom_site_disorder_assembly
    _atom_site_disorder_group
    O O2 0.19727(10) 0.6715(3) 0.26770(12) 0.0558(6) Uani d . 1 1 . .
    O O3 0.15021(11) 0.7740(3) 0.12991(13) 0.0650(7) Uani d . 1 1 . .
    N N1 0.10547(11) 0.9201(3) 0.23703(13) 0.0433(7) Uani d . 1 1 . .
    H H1A 0.0918 0.9641 0.1957 0.065 Uiso calc R 1 1 . .
    H H1B 0.1379 0.8578 0.2419 0.065 Uiso calc R 1 1 . .
    H H1C 0.1189 0.9907 0.2698 0.065 Uiso calc R 1 1 . .
    O O1 0.22029(12) 0.8928(3) 0.37179(12) 0.0646(7) Uani d . 1 1 . .
    O O4 0.07376(13) 1.0406(3) 0.09880(15) 0.0786(9) Uani d . 1 1 . .
    O O5 0.10078(13) 1.2567(3) 0.20532(18) 0.0850(9) Uani d . 1 1 . .
    O O6 0.14972(14) 1.1589(3) 0.34468(17) 0.0771(8) Uani d . 1 1 . .
    C C2 0.25128(17) 0.6683(4) 0.3313(2) 0.0652(11) Uani d . 1 1 . .
    H H2A 0.2862 0.7248 0.3269 0.078 Uiso d R 1 1 . .
    H H2B 0.2654 0.5647 0.3431 0.078 Uiso d R 1 1 . .
    C C3 0.21010(19) 0.5983(4) 0.2141(2) 0.0652(11) Uani d . 1 1 . .
    H H3A 0.2180 0.4915 0.2244 0.078 Uiso d R 1 1 . .
    H H3B 0.2483 0.6418 0.2112 0.078 Uiso d R 1 1 . .
    C C6 0.0933(2) 0.9686(6) 0.0513(2) 0.0876(15) Uani d . 1 1 . .
    H H6A 0.1345 1.0089 0.0555 0.105 Uiso d R 1 1 . .
    H H6B 0.0621 0.9881 0.0047 0.105 Uiso d R 1 1 . .
    C C1 0.2343(2) 0.7359(5) 0.3861(2) 0.0714(12) Uani d . 1 1 . .
    H H1D 0.1971 0.6845 0.3879 0.086 Uiso d R 1 1 . .
    H H1E 0.2700 0.7243 0.4306 0.086 Uiso d R 1 1 . .
    C C7 0.0639(2) 1.2022(6) 0.0872(3) 0.0953(18) Uani d . 1 1 . .
    H H7A 0.1024 1.2499 0.0868 0.114 Uiso d R 1 1 . .
    H H7B 0.0289 1.2203 0.0427 0.114 Uiso d R 1 1 . .
    C C5 0.0984(2) 0.8034(5) 0.06412(19) 0.0801(13) Uani d . 1 1 . .
    H H5A 0.0580 0.7645 0.0633 0.096 Uiso d R 1 1 . .
    H H5B 0.1075 0.7525 0.0282 0.096 Uiso d R 1 1 . .
    C C10 0.1474(3) 1.3118(5) 0.3255(3) 0.0974(16) Uani d . 1 1 . .
    H H10A 0.1872 1.3399 0.3215 0.117 Uiso d R 1 1 . .
    H H10B 0.1429 1.3738 0.3613 0.117 Uiso d R 1 1 . .
    C C4 0.1550(2) 0.6196(5) 0.1473(2) 0.0736(12) Uani d . 1 1 . .
    H H4A 0.1616 0.5609 0.1118 0.088 Uiso d R 1 1 . .
    H H4B 0.1157 0.5848 0.1509 0.088 Uiso d R 1 1 . .
    C C11 0.2008(3) 1.1288(6) 0.4107(2) 0.0910(15) Uani d . 1 1 . .
    H H11A 0.1929 1.1804 0.4472 0.109 Uiso d R 1 1 . .
    H H11B 0.2412 1.1654 0.4106 0.109 Uiso d R 1 1 . .
    C C9 0.0925(3) 1.3385(5) 0.2604(3) 0.0963(17) Uani d . 1 1 . .
    H H9A 0.0528 1.3078 0.2641 0.116 Uiso d R 1 1 . .
    H H9B 0.0895 1.4458 0.2499 0.116 Uiso d R 1 1 . .
    C C8 0.0481(2) 1.2698(6) 0.1433(4) 0.1030(18) Uani d . 1 1 . .
    H H8A 0.0369 1.3756 0.1333 0.124 Uiso d R 1 1 . .
    H H8B 0.0114 1.2179 0.1462 0.124 Uiso d R 1 1 . .
    C C12 0.2061(2) 0.9645(6) 0.4233(2) 0.0851(13) Uani d . 1 1 . .
    H H12A 0.2395 0.9425 0.4684 0.102 Uiso d R 1 1 . .
    H H12B 0.1654 0.9272 0.4224 0.102 Uiso d R 1 1 . .
    B B1 0.0793(3) 0.6074(7) 0.4303(3) 0.0773(15) Uani d . 1 1 . .
    C C14 0.0000 0.9285(5) 0.2500 0.0449(11) Uani d S 1 2 . .
    H H14A 0.0184 0.9930 0.2904 0.054 Uiso d R 1 1 . .
    C C13 0.05211(15) 0.8336(4) 0.2431(2) 0.0552(9) Uani d . 1 1 . .
    H H13A 0.0699 0.7687 0.2834 0.066 Uiso d R 1 1 . .
    H H13B 0.0330 0.7690 0.2028 0.066 Uiso d R 1 1 . .
    F F2 0.0550(6) 0.5710(10) 0.3586(6) 0.090(3) Uani d PU 0.50 1 . .
    F F3 0.0439(7) 0.5494(15) 0.4626(7) 0.110(5) Uani d PU 0.50 1 . .
    F F4 0.0679(5) 0.7681(8) 0.4203(4) 0.118(3) Uani d PU 0.50 1 . .
    F F1 0.1357(3) 0.5838(17) 0.4687(6) 0.163(5) Uani d PU 0.50 1 . .
    F F1' 0.1185(8) 0.4723(15) 0.4546(6) 0.220(6) Uani d PU 0.50 1 . .
    F F2' 0.0789(8) 0.5857(18) 0.3725(7) 0.172(7) Uani d PU 0.50 1 . .
    F F3' 0.0256(7) 0.5942(19) 0.4373(9) 0.166(7) Uani d PU 0.50 1 . .
    F F4' 0.1152(8) 0.7196(18) 0.4632(7) 0.186(6) Uani d PU 0.50 1 . .
loop_
    _atom_site_aniso_label
    _atom_site_aniso_U_11
    _atom_site_aniso_U_22
    _atom_site_aniso_U_33
    _atom_site_aniso_U_12
    _atom_site_aniso_U_13
    _atom_site_aniso_U_23
    O2 0.0451(13) 0.0560(14) 0.0655(16) 0.0094(11) 0.0213(12) 0.0071(12)
    O3 0.0583(15) 0.0699(17) 0.0626(17) -0.0108(13) 0.0197(13) -0.0076(13)
    N1 0.0392(14) 0.0452(15) 0.0476(15) 0.0051(12) 0.0196(12) 0.0064(12)
    O1 0.0721(17) 0.0758(17) 0.0456(14) -0.0101(14) 0.0230(13) 0.0011(12)
    O4 0.0700(18) 0.088(2) 0.0635(18) -0.0096(15) 0.0110(14) 0.0276(16)
    O5 0.0607(18) 0.0645(18) 0.128(3) 0.0193(14) 0.0355(18) 0.0222(17)
    O6 0.093(2) 0.0527(16) 0.104(2) -0.0128(15) 0.0591(19) -0.0153(15)
    C2 0.048(2) 0.066(2) 0.071(3) 0.0021(18) 0.011(2) 0.024(2)
    C3 0.074(3) 0.045(2) 0.092(3) 0.0139(19) 0.049(2) 0.0021(19)
    C6 0.069(3) 0.125(4) 0.045(2) -0.035(3) -0.002(2) 0.018(3)
    C1 0.068(3) 0.074(3) 0.057(2) -0.004(2) 0.009(2) 0.027(2)
    C7 0.059(3) 0.097(4) 0.088(3) -0.019(2) -0.015(2) 0.061(3)
    C5 0.069(3) 0.112(4) 0.044(2) -0.026(2) 0.006(2) -0.014(2)
    C10 0.113(4) 0.065(3) 0.144(5) -0.001(3) 0.083(4) -0.027(3)
    C4 0.078(3) 0.072(3) 0.081(3) -0.009(2) 0.043(3) -0.023(2)
    C11 0.099(3) 0.111(4) 0.069(3) -0.025(3) 0.040(3) -0.037(3)
    C9 0.100(4) 0.046(2) 0.183(6) 0.021(3) 0.100(4) 0.011(3)
    C8 0.066(3) 0.071(3) 0.160(6) 0.007(2) 0.032(4) 0.047(3)
    C12 0.087(3) 0.108(4) 0.062(3) -0.019(3) 0.032(2) -0.012(3)
    B1 0.073(4) 0.090(4) 0.087(4) -0.020(3) 0.051(3) -0.033(3)
    C14 0.038(2) 0.038(2) 0.059(3) 0.000 0.020(2) 0.000
    C13 0.0443(18) 0.0430(18) 0.084(3) -0.0031(16) 0.0320(18) -0.0038(18)
    F2 0.118(7) 0.076(4) 0.053(4) 0.018(4) 0.010(4) 0.005(3)
    F3 0.155(12) 0.100(6) 0.111(6) -0.061(7) 0.091(7) -0.012(4)
    F4 0.178(8) 0.075(4) 0.099(5) -0.020(4) 0.052(5) -0.016(3)
    F1 0.057(4) 0.207(10) 0.160(8) -0.022(5) -0.025(4) 0.059(9)
    F1' 0.347(17) 0.195(9) 0.148(9) 0.138(11) 0.131(10) 0.066(8)
    F2' 0.168(14) 0.252(14) 0.091(8) 0.078(9) 0.048(9) -0.038(7)
    F3' 0.094(7) 0.203(15) 0.246(18) -0.048(8) 0.115(11) -0.116(11)
    F4' 0.227(13) 0.193(9) 0.198(12) -0.162(10) 0.146(10) -0.128(10)
_geom_special_details
;
 All esds (except the esd in the dihedral angle between two l.s. planes)
 are estimated using the full covariance matrix.  The cell esds are taken
 into account individually in the estimation of esds in distances, angles
 and torsion angles; correlations between esds in cell parameters are only
 used when they are defined by crystal symmetry.  An approximate (isotropic)
 treatment of cell esds is used for estimating esds involving l.s. planes.
;
loop_
    _geom_bond_atom_site_label_1
    _geom_bond_atom_site_label_2
    _geom_bond_site_symmetry_2
    _geom_bond_distance
    _geom_bond_publ_flag
    O2 C2 . 1.410(4) ?
    O2 C3 . 1.429(4) ?
    O3 C4 . 1.407(5) ?
    O3 C5 . 1.439(4) ?
    N1 C13 . 1.477(4) ?
    N1 H1A . 0.8900 ?
    N1 H1B . 0.8900 ?
    N1 H1C . 0.8900 ?
    O1 C12 . 1.400(5) ?
    O1 C1 . 1.428(5) ?
    O4 C6 . 1.397(6) ?
    O4 C7 . 1.452(5) ?
    O5 C8 . 1.380(6) ?
    O5 C9 . 1.442(6) ?
    O6 C10 . 1.405(5) ?
    O6 C11 . 1.436(6) ?
    C2 C1 . 1.481(6) ?
    C2 H2A . 0.9701 ?
    C2 H2B . 0.9700 ?
    C3 C4 . 1.475(6) ?
    C3 H3A . 0.9699 ?
    C3 H3B . 0.9699 ?
    C6 C5 . 1.482(6) ?
    C6 H6A . 0.9701 ?
    C6 H6B . 0.9700 ?
    C1 H1D . 0.9701 ?
    C1 H1E . 0.9699 ?
    C7 C8 . 1.490(7) ?
    C7 H7A . 0.9700 ?
    C7 H7B . 0.9699 ?
    C5 H5A . 0.9700 ?
    C5 H5B . 0.9700 ?
    C10 C9 . 1.459(7) ?
    C10 H10A . 0.9700 ?
    C10 H10B . 0.9700 ?
    C4 H4A . 0.9698 ?
    C4 H4B . 0.9701 ?
    C11 C12 . 1.473(7) ?
    C11 H11A . 0.9699 ?
    C11 H11B . 0.9699 ?
    C9 H9A . 0.9699 ?
    C9 H9B . 0.9700 ?
    C8 H8A . 0.9700 ?
    C8 H8B . 0.9700 ?
    C12 H12A . 0.9699 ?
    C12 H12B . 0.9700 ?
    B1 F1 . 1.226(9) ?
    B1 F2' . 1.228(15) ?
    B1 F3' . 1.286(14) ?
    B1 F4' . 1.296(9) ?
    B1 F3 . 1.342(11) ?
    B1 F2 . 1.423(13) ?
    B1 F4 . 1.445(9) ?
    B1 F1' . 1.454(11) ?
    C14 C13 . 1.501(4) ?
    C14 C13 2 1.501(4) ?
    C14 H14A . 0.9700 ?
    C13 H13A . 0.9701 ?
    C13 H13B . 0.9700 ?
    F2 F2' . 0.52(3) ?
    F3 F3' . 0.66(2) ?
    F4 F4' . 1.174(18) ?
    F1 F1' . 1.058(15) ?
    F1 F4' . 1.275(16) ?
loop_
    _geom_angle_atom_site_label_1
    _geom_angle_atom_site_label_2
    _geom_angle_atom_site_label_3
    _geom_angle_site_symmetry_1
    _geom_angle_site_symmetry_3
    _geom_angle
    _geom_angle_publ_flag
    C2 O2 C3 . . 111.8(3) ?
    C4 O3 C5 . . 112.0(3) ?
    C13 N1 H1A . . 109.5 ?
    C13 N1 H1B . . 109.5 ?
    H1A N1 H1B . . 109.5 ?
    C13 N1 H1C . . 109.5 ?
    H1A N1 H1C . . 109.5 ?
    H1B N1 H1C . . 109.5 ?
    C12 O1 C1 . . 112.1(3) ?
    C6 O4 C7 . . 113.5(4) ?
    C8 O5 C9 . . 112.4(4) ?
    C10 O6 C11 . . 112.4(4) ?
    O2 C2 C1 . . 109.8(3) ?
    O2 C2 H2A . . 109.3 ?
    C1 C2 H2A . . 109.9 ?
    O2 C2 H2B . . 109.6 ?
    C1 C2 H2B . . 109.9 ?
    H2A C2 H2B . . 108.3 ?
    O2 C3 C4 . . 109.6(3) ?
    O2 C3 H3A . . 109.9 ?
    C4 C3 H3A . . 110.5 ?
    O2 C3 H3B . . 109.6 ?
    C4 C3 H3B . . 109.0 ?
    H3A C3 H3B . . 108.1 ?
    O4 C6 C5 . . 110.0(4) ?
    O4 C6 H6A . . 109.5 ?
    C5 C6 H6A . . 110.0 ?
    O4 C6 H6B . . 109.6 ?
    C5 C6 H6B . . 109.4 ?
    H6A C6 H6B . . 108.2 ?
    O1 C1 C2 . . 109.4(3) ?
    O1 C1 H1D . . 109.9 ?
    C2 C1 H1D . . 109.9 ?
    O1 C1 H1E . . 109.6 ?
    C2 C1 H1E . . 109.8 ?
    H1D C1 H1E . . 108.3 ?
    O4 C7 C8 . . 109.3(4) ?
    O4 C7 H7A . . 110.5 ?
    C8 C7 H7A . . 109.4 ?
    O4 C7 H7B . . 109.7 ?
    C8 C7 H7B . . 109.8 ?
    H7A C7 H7B . . 108.1 ?
    O3 C5 C6 . . 109.2(3) ?
    O3 C5 H5A . . 110.7 ?
    C6 C5 H5A . . 109.9 ?
    O3 C5 H5B . . 108.9 ?
    C6 C5 H5B . . 110.0 ?
    H5A C5 H5B . . 108.2 ?
    O6 C10 C9 . . 110.3(4) ?
    O6 C10 H10A . . 110.0 ?
    C9 C10 H10A . . 110.4 ?
    O6 C10 H10B . . 108.9 ?
    C9 C10 H10B . . 109.0 ?
    H10A C10 H10B . . 108.1 ?
    O3 C4 C3 . . 108.7(3) ?
    O3 C4 H4A . . 109.7 ?
    C3 C4 H4A . . 109.7 ?
    O3 C4 H4B . . 110.6 ?
    C3 C4 H4B . . 109.7 ?
    H4A C4 H4B . . 108.5 ?
    O6 C11 C12 . . 109.5(4) ?
    O6 C11 H11A . . 110.6 ?
    C12 C11 H11A . . 110.4 ?
    O6 C11 H11B . . 109.4 ?
    C12 C11 H11B . . 108.6 ?
    H11A C11 H11B . . 108.2 ?
    O5 C9 C10 . . 110.0(4) ?
    O5 C9 H9A . . 110.2 ?
    C10 C9 H9A . . 110.3 ?
    O5 C9 H9B . . 109.1 ?
    C10 C9 H9B . . 109.2 ?
    H9A C9 H9B . . 108.0 ?
    O5 C8 C7 . . 109.2(4) ?
    O5 C8 H8A . . 109.8 ?
    C7 C8 H8A . . 109.7 ?
    O5 C8 H8B . . 109.8 ?
    C7 C8 H8B . . 109.9 ?
    H8A C8 H8B . . 108.4 ?
    O1 C12 C11 . . 109.5(4) ?
    O1 C12 H12A . . 109.9 ?
    C11 C12 H12A . . 110.5 ?
    O1 C12 H12B . . 109.8 ?
    C11 C12 H12B . . 108.8 ?
    H12A C12 H12B . . 108.4 ?
    F1 B1 F2' . . 102.9(11) ?
    F1 B1 F3' . . 133.6(11) ?
    F2' B1 F3' . . 117.7(12) ?
    F1 B1 F4' . . 60.7(9) ?
    F2' B1 F4' . . 114.0(11) ?
    F3' B1 F4' . . 115.3(10) ?
    F1 B1 F3 . . 105.8(9) ?
    F2' B1 F3 . . 132.3(11) ?
    F4' B1 F3 . . 113.2(9) ?
    F1 B1 F2 . . 121.6(10) ?
    F3' B1 F2 . . 96.7(10) ?
    F4' B1 F2 . . 129.6(9) ?
    F3 B1 F2 . . 113.3(9) ?
    F1 B1 F4 . . 110.0(8) ?
    F2' B1 F4 . . 94.5(9) ?
    F3' B1 F4 . . 89.1(9) ?
    F4' B1 F4 . . 50.4(8) ?
    F3 B1 F4 . . 110.0(8) ?
    F2 B1 F4 . . 95.5(6) ?
    F1 B1 F1' . . 45.5(7) ?
    F2' B1 F1' . . 89.1(9) ?
    F3' B1 F1' . . 110.9(11) ?
    F4' B1 F1' . . 106.0(12) ?
    F3 B1 F1' . . 84.9(9) ?
    F2 B1 F1' . . 96.5(7) ?
    F4 B1 F1' . . 155.2(9) ?
    C13 C14 C13 . 2 112.0(4) ?
    C13 C14 H14A . . 109.6 ?
    C13 C14 H14A 2 . 108.8 ?
    N1 C13 C14 . . 114.8(3) ?
    N1 C13 H13A . . 108.3 ?
    C14 C13 H13A . . 108.3 ?
    N1 C13 H13B . . 108.9 ?
    C14 C13 H13B . . 108.7 ?
    H13A C13 H13B . . 107.6 ?
    F2' F2 B1 . . 58(3) ?
    F3' F3 B1 . . 70.8(17) ?
    F4' F4 B1 . . 58.2(6) ?
    F1' F1 B1 . . 78.7(9) ?
    F1' F1 F4' . . 140.6(13) ?
    B1 F1 F4' . . 62.4(7) ?
    F1 F1' B1 . . 55.8(6) ?
    F2 F2' B1 . . 101(3) ?
    F3 F3' B1 . . 80(2) ?
    F4 F4' F1 . . 126.9(10) ?
    F4 F4' B1 . . 71.4(8) ?
    F1 F4' B1 . . 57.0(6) ?
loop_
    _geom_torsion_atom_site_label_1
    _geom_torsion_atom_site_label_2
    _geom_torsion_atom_site_label_3
    _geom_torsion_atom_site_label_4
    _geom_torsion_site_symmetry_1
    _geom_torsion_site_symmetry_2
    _geom_torsion_site_symmetry_3
    _geom_torsion_site_symmetry_4
    _geom_torsion
    _geom_torsion_publ_flag
    C3 O2 C2 C1 . . . . -176.1(3) ?
    C2 O2 C3 C4 . . . . -173.6(3) ?
    C7 O4 C6 C5 . . . . -176.6(3) ?
    C12 O1 C1 C2 . . . . -177.8(3) ?
    O2 C2 C1 O1 . . . . -65.5(4) ?
    C6 O4 C7 C8 . . . . -175.9(3) ?
    C4 O3 C5 C6 . . . . 176.1(4) ?
    O4 C6 C5 O3 . . . . -66.6(4) ?
    C11 O6 C10 C9 . . . . -176.4(4) ?
    C5 O3 C4 C3 . . . . 178.3(3) ?
    O2 C3 C4 O3 . . . . 66.2(4) ?
    C10 O6 C11 C12 . . . . -172.4(4) ?
    C8 O5 C9 C10 . . . . 175.9(4) ?
    O6 C10 C9 O5 . . . . -65.0(5) ?
    C9 O5 C8 C7 . . . . 171.7(3) ?
    O4 C7 C8 O5 . . . . 65.7(4) ?
    C1 O1 C12 C11 . . . . 172.4(3) ?
    O6 C11 C12 O1 . . . . 60.6(5) ?
    C13 C14 C13 N1 2 . . . -179.2(4) ?
    F1 B1 F2 F2' . . . . -29(3) ?
    F3' B1 F2 F2' . . . . 178(3) ?
    F4' B1 F2 F2' . . . . 47(3) ?
    F3 B1 F2 F2' . . . . -157(3) ?
    F4 B1 F2 F2' . . . . 88(3) ?
    F1' B1 F2 F2' . . . . -70(3) ?
    F1 B1 F3 F3' . . . . 165(3) ?
    F2' B1 F3 F3' . . . . -70(3) ?
    F4' B1 F3 F3' . . . . 101(3) ?
    F2 B1 F3 F3' . . . . -59(3) ?
    F4 B1 F3 F3' . . . . 46(3) ?
    F1' B1 F3 F3' . . . . -154(3) ?
    F1 B1 F4 F4' . . . . -12.2(10) ?
    F2' B1 F4 F4' . . . . -117.7(11) ?
    F3' B1 F4 F4' . . . . 124.6(11) ?
    F3 B1 F4 F4' . . . . 104.0(11) ?
    F2 B1 F4 F4' . . . . -138.8(9) ?
    F1' B1 F4 F4' . . . . -20.1(19) ?
    F2' B1 F1 F1' . . . . -75.6(13) ?
    F3' B1 F1 F1' . . . . 76(2) ?
    F4' B1 F1 F1' . . . . 173.9(14) ?
    F3 B1 F1 F1' . . . . 65.9(14) ?
    F2 B1 F1 F1' . . . . -65.2(12) ?
    F4 B1 F1 F1' . . . . -175.3(10) ?
    F2' B1 F1 F4' . . . . 110.5(12) ?
    F3' B1 F1 F4' . . . . -98.1(14) ?
    F3 B1 F1 F4' . . . . -108.0(10) ?
    F2 B1 F1 F4' . . . . 120.9(11) ?
    F4 B1 F1 F4' . . . . 10.8(9) ?
    F1' B1 F1 F4' . . . . -173.9(14) ?
    F4' F1 F1' B1 . . . . 9(2) ?
    F2' B1 F1' F1 . . . . 109.2(14) ?
    F3' B1 F1' F1 . . . . -131.3(15) ?
    F4' B1 F1' F1 . . . . -5.5(13) ?
    F3 B1 F1' F1 . . . . -118.2(13) ?
    F2 B1 F1' F1 . . . . 128.9(12) ?
    F4 B1 F1' F1 . . . . 10(2) ?
    F1 B1 F2' F2 . . . . 155(3) ?
    F3' B1 F2' F2 . . . . -2(3) ?
    F4' B1 F2' F2 . . . . -142(3) ?
    F3 B1 F2' F2 . . . . 29(3) ?
    F4 B1 F2' F2 . . . . -94(3) ?
    F1' B1 F2' F2 . . . . 111(3) ?
    F1 B1 F3' F3 . . . . -20(4) ?
    F2' B1 F3' F3 . . . . 128(3) ?
    F4' B1 F3' F3 . . . . -93(3) ?
    F2 B1 F3' F3 . . . . 127(3) ?
    F4 B1 F3' F3 . . . . -137(3) ?
    F1' B1 F3' F3 . . . . 28(3) ?
    B1 F4 F4' F1 . . . . 13.8(11) ?
    F1' F1 F4' F4 . . . . -25(3) ?
    B1 F1 F4' F4 . . . . -15.7(12) ?
    F1' F1 F4' B1 . . . . -9(2) ?
    F1 B1 F4' F4 . . . . 166.8(11) ?
    F2' B1 F4' F4 . . . . 75.1(12) ?
    F3' B1 F4' F4 . . . . -65.6(13) ?
    F3 B1 F4' F4 . . . . -97.4(11) ?
    F2 B1 F4' F4 . . . . 58.4(14) ?
    F1' B1 F4' F4 . . . . 171.4(9) ?
    F2' B1 F4' F1 . . . . -91.7(13) ?
    F3' B1 F4' F1 . . . . 127.6(13) ?
    F3 B1 F4' F1 . . . . 95.7(11) ?
    F2 B1 F4' F1 . . . . -108.4(14) ?
    F4 B1 F4' F1 . . . . -166.8(11) ?
    F1' B1 F4' F1 . . . . 4.5(11) ?
loop_
    _geom_hbond_atom_site_label_D
    _geom_hbond_atom_site_label_H
    _geom_hbond_atom_site_label_A
    _geom_hbond_site_symmetry_A
    _geom_hbond_distance_DH
    _geom_hbond_distance_HA
    _geom_hbond_distance_DA
    _geom_hbond_angle_DHA
    N1 H1B O2 . 0.89 2.06 2.915(3) 161.4
    N1 H1A O4 . 0.89 2.03 2.911(4) 169.1
    N1 H1C O6 . 0.89 2.08 2.967(4) 178.7
    C12 H12B F4' . 0.97 2.48 3.316(19) 144
    C13 H13A F2 . 0.97 2.47 3.346(12) 150
    C13 H13A F2' . 0.97 2.42 3.361(16) 162
    C5 H5A F3' 2_555 0.97 2.41 3.350(18) 162
    C10 H10B F1' 1_565 0.97 2.41 3.355(17) 166
    C10 H10B F2' 1_565 0.97 2.44 3.235(19) 139
    C8 H8A F3' 2_565 0.97 2.50 3.412(14) 155.49
_iucr_refine_instructions_details
;
TITL 1 in C2/c
CELL 0.71073  22.6151   8.8423  21.0770  90.000 113.414  90.000
ZERR   4.00   0.0045   0.0018   0.0042   0.000   0.030   0.000
LATT 7
SYMM -X, Y, 0.5-Z
SFAC C  H  B  N  O  F
UNIT 108 240 8 8 48 32
L.S. 7
ACTA
BOND $H
FMAP 2
PLAN 20
OMIT 0 50
SIMU 0.1 0.002 F4 F3 F2 F1 F4' F3' F2' F1'
DELU 0.1 0.002 F4 F3 F2 F1 F4' F3' F2' F1'
HTAB N1 O2
HTAB N1 O4
HTAB N1 O6
CONF
WGHT    0.080000    3.206800
FVAR       0.15529
O2    5    0.197265    0.671494    0.267698    11.00000    0.04515    0.05599 =
         0.06552    0.00711    0.02131    0.00943
O3    5    0.150214    0.774025    0.129908    11.00000    0.05833    0.06991 =
         0.06261   -0.00757    0.01972   -0.01076
N1    4    0.105470    0.920140    0.237029    11.00000    0.03920    0.04520 =
         0.04762    0.00644    0.01963    0.00513
AFIX 137
H1A   2    0.091809    0.964097    0.195679    11.00000   -1.50000
H1B   2    0.137905    0.857829    0.241927    11.00000   -1.50000
H1C   2    0.118857    0.990655    0.269832    11.00000   -1.50000
AFIX   0
O1    5    0.220289    0.892803    0.371795    11.00000    0.07205    0.07581 =
         0.04557    0.00109    0.02298   -0.01013
O4    5    0.073761    1.040570    0.098805    11.00000    0.06997    0.08754 =
         0.06355    0.02755    0.01102   -0.00961
O5    5    0.100779    1.256655    0.205323    11.00000    0.06068    0.06455 =
         0.12782    0.02223    0.03552    0.01930
O6    5    0.149724    1.158910    0.344685    11.00000    0.09278    0.05275 =
         0.10447   -0.01531    0.05915   -0.01277
C2    1    0.251277    0.668335    0.331251    11.00000    0.04780    0.06576 =
         0.07057    0.02421    0.01130    0.00210
AFIX   3
H2A   2    0.286237    0.724775    0.326851    11.00000   -1.20000
H2B   2    0.265357    0.564665    0.343101    11.00000   -1.20000
AFIX   0
C3    1    0.210096    0.598271    0.214083    11.00000    0.07358    0.04497 =
         0.09248    0.00208    0.04933    0.01394
AFIX   3
H3A   2    0.218016    0.491451    0.224423    11.00000   -1.20000
H3B   2    0.248316    0.641781    0.211193    11.00000   -1.20000
AFIX   0
C6    1    0.093257    0.968634    0.051300    11.00000    0.06928    0.12524 =
         0.04545    0.01788   -0.00152   -0.03456
AFIX   3
H6A   2    0.134547    1.008875    0.055470    11.00000   -1.20000
H6B   2    0.062077    0.988096    0.004710    11.00000   -1.20000
AFIX   0
C1    1    0.234284    0.735906    0.386094    11.00000    0.06847    0.07417 =
         0.05681    0.02699    0.00932   -0.00369
AFIX   3
H1D   2    0.197094    0.684516    0.387924    11.00000   -1.20000
H1E   2    0.269975    0.724336    0.430624    11.00000   -1.20000
AFIX   0
C7    1    0.063917    1.202226    0.087208    11.00000    0.05931    0.09714 =
         0.08765    0.06076   -0.01501   -0.01885
AFIX   3
H7A   2    0.102397    1.249867    0.086798    11.00000   -1.20000
H7B   2    0.028917    1.220326    0.042748    11.00000   -1.20000
AFIX   0
C5    1    0.098418    0.803391    0.064117    11.00000    0.06914    0.11175 =
         0.04372   -0.01355    0.00576   -0.02647
AFIX   3
H5A   2    0.058028    0.764501    0.063337    11.00000   -1.20000
H5B   2    0.107538    0.752461    0.028247    11.00000   -1.20000
AFIX   0
C10   1    0.147402    1.311755    0.325549    11.00000    0.11275    0.06527 =
         0.14423   -0.02671    0.08285   -0.00080
AFIX   3
H10A  2    0.187232    1.339935    0.321549    11.00000   -1.20000
H10B  2    0.142852    1.373825    0.361289    11.00000   -1.20000
AFIX   0
C4    1    0.154956    0.619603    0.147321    11.00000    0.07781    0.07238 =
         0.08141   -0.02266    0.04313   -0.00931
AFIX   3
H4A   2    0.161556    0.560873    0.111821    11.00000   -1.20000
H4B   2    0.115736    0.584803    0.150941    11.00000   -1.20000
AFIX   0
C11   1    0.200764    1.128782    0.410699    11.00000    0.09935    0.11091 =
         0.06914   -0.03694    0.04015   -0.02539
AFIX   3
H11A  2    0.192944    1.180422    0.447229    11.00000   -1.20000
H11B  2    0.241174    1.165362    0.410639    11.00000   -1.20000
AFIX   0
C9    1    0.092474    1.338516    0.260408    11.00000    0.10045    0.04632 =
         0.18343    0.01113    0.10007    0.02064
AFIX   3
H9A   2    0.052804    1.307826    0.264138    11.00000   -1.20000
H9B   2    0.089524    1.445776    0.249948    11.00000   -1.20000
AFIX   0
C8    1    0.048060    1.269773    0.143302    11.00000    0.06605    0.07054 =
         0.15990    0.04707    0.03177    0.00677
AFIX   3
H8A   2    0.036930    1.375582    0.133312    11.00000   -1.20000
H8B   2    0.011400    1.217912    0.146152    11.00000   -1.20000
AFIX   0
C12   1    0.206107    0.964485    0.423304    11.00000    0.08719    0.10800 =
         0.06203   -0.01188    0.03169   -0.01899
AFIX   3
H12A  2    0.239517    0.942545    0.468384    11.00000   -1.20000
H12B  2    0.165437    0.927175    0.422374    11.00000   -1.20000
AFIX   0
B1    3    0.079302    0.607354    0.430267    11.00000    0.07283    0.08973 =
         0.08707   -0.03337    0.05056   -0.02023
C14   1    0.000000    0.928544    0.250000    10.50000    0.03817    0.03807 =
         0.05904    0.00000    0.01980    0.00000
AFIX   3
H14A  2    0.018380    0.992984    0.290390    11.00000   -1.20000
AFIX   0
C13   1    0.052113    0.833602    0.243082    11.00000    0.04433    0.04296 =
         0.08431   -0.00378    0.03202   -0.00307
AFIX   3
H13A  2    0.069913    0.768682    0.283372    11.00000   -1.20000
H13B  2    0.033023    0.769042    0.202832    11.00000   -1.20000
AFIX   0
F2    6    0.054968    0.570973    0.358621    10.50000    0.11838    0.07557 =
         0.05265    0.00541    0.01039    0.01760
F3    6    0.043944    0.549360    0.462611    10.50000    0.15507    0.10021 =
         0.11059   -0.01169    0.09099   -0.06110
F4    6    0.067930    0.768129    0.420270    10.50000    0.17757    0.07467 =
         0.09859   -0.01630    0.05162   -0.01988
F1    6    0.135680    0.583806    0.468691    10.50000    0.05669    0.20700 =
         0.16030    0.05915   -0.02513   -0.02212
F1'   6    0.118515    0.472282    0.454571    10.50000    0.34654    0.19541 =
         0.14801    0.06595    0.13119    0.13775
F2'   6    0.078943    0.585702    0.372547    10.50000    0.16841    0.25207 =
         0.09114   -0.03765    0.04817    0.07756
F3'   6    0.025603    0.594235    0.437308    10.50000    0.09360    0.20283 =
         0.24650   -0.11588    0.11465   -0.04825
F4'   6    0.115224    0.719551    0.463244    10.50000    0.22697    0.19255 =
         0.19835   -0.12826    0.14641   -0.16181
HKLF 4
REM  1 in C2/c
REM R1 =  0.0768 for   2018 Fo > 4sig(Fo)  and  0.1235 for all   3413 data
REM    268 parameters refined using     37 restraints
END
WGHT      0.0858      4.7590
REM Highest difference peak  0.310,  deepest hole -0.225,  1-sigma level  0.049
Q1    1   0.1111  1.2081  0.3087  11.00000  0.05    0.31
Q2    1   0.0406  1.2488  0.2116  11.00000  0.05    0.24
Q3    1   0.1814  0.7254  0.1746  11.00000  0.05    0.23
Q4    1   0.2034  0.7187  0.3142  11.00000  0.05    0.22
Q5    1   0.1007  0.5815  0.4919  11.00000  0.05    0.22
Q6    1   0.0167  0.5785  0.3880  11.00000  0.05    0.20
Q7    1   0.0695  0.6884  0.3846  11.00000  0.05    0.20
Q8    1   0.0875  0.9368  0.0914  11.00000  0.05    0.20
Q9    1   0.1988  0.9883  0.3750  11.00000  0.05    0.19
Q10   1   0.0905  1.2270  0.1585  11.00000  0.05    0.19
Q11   1   0.2042  0.7999  0.4040  11.00000  0.05    0.19
Q12   1   0.0000  1.0456  0.2500  10.50000  0.05    0.17
Q13   1   0.1618  0.5966  0.4765  11.00000  0.05    0.17
Q14   1   0.0007  0.8446  0.1593  11.00000  0.05    0.17
Q15   1   0.0618  0.4611  0.4478  11.00000  0.05    0.16
Q16   1   0.1284  1.2083  0.0736  11.00000  0.05    0.15
Q17   1   0.1841  0.9147  0.3209  11.00000  0.05    0.15
Q18   1   0.0457  1.1686  0.0245  11.00000  0.05    0.15
Q19   1   0.0708  1.1266  0.0545  11.00000  0.05    0.15
Q20   1   0.0066  1.1958  0.1055  11.00000  0.05    0.14
;
data_global
_journal_date_recd_electronic     2012-01-10
_journal_date_accepted     2012-01-13
_journal_name_full     'Acta Crystallographica, Section E'
_journal_year     2012
_journal_volume     68
_journal_issue      2
_journal_page_first     o444
_journal_page_last     o444
_journal_paper_category     QO
_journal_paper_doi     10.1107/S1600536812001572
_journal_coeditor_code     RZ2697
_publ_contact_author_name     'Zhao, Min-Min'
_publ_contact_author_address
;
Ordered Matter Science Research Center,
College of Chemistry and Chemical Engineering,
Southeast UniVersity,
Nanjing 210096,
People's Republic of China
;
_publ_contact_author_email     chemcrystal66@yahoo.com.cn
_publ_contact_author_fax     '862552090626'
_publ_contact_author_phone     '862552090626'
_publ_section_title
;
Propane-1,3-diaminium bis(tetrafluoroborate)--18-crown-6 (1/2)
;
loop_
    _publ_author_name
    _publ_author_footnote
    _publ_author_address
    'Zhao, Min-Min' .
;
Ordered Matter Science Research Center,
College of Chemistry and Chemical Engineering,
Southeast University,
Nanjing 210096,
People's Republic of China
;
