# Supplementary material for: Propane-1,3-diaminium bis­(tetra­fluoro­borate)–18-crown-6 (1/2)
Source: Acta Crystallogr Sect E Struct Rep Online. 2012 Jan 18;68(Pt 2):o444. doi: 10.1107/S1600536812001572 (PMC3275199; doi:10.1107/S1600536812001572)
Supplement: Supplementary file 2 [file e-68-0o444-Isup2.hkl]

# 
# h,k,l, Fc-squared, Fo-squared, sigma(Fo-squared) and status flag 
# 
data_I
_shelx_title ' 1 in C2/c' 
_shelx_refln_list_code          4 
_shelx_F_calc_maximum      388.14 
_exptl_crystal_F_000      1656.00 
_reflns_d_resolution_high  0.8410 
 
loop_ 
 _symmetry_equiv_pos_as_xyz 
 'x, y, z' 
 '-x, y, -z+1/2' 
 'x+1/2, y+1/2, z' 
 '-x+1/2, y+1/2, -z+1/2' 
 '-x, -y, -z' 
 'x, -y, z-1/2' 
 '-x+1/2, -y+1/2, -z' 
 'x+1/2, -y+1/2, z-1/2' 
 
_cell_length_a    22.6151 
_cell_length_b     8.8423 
_cell_length_c    21.0770 
_cell_angle_alpha  90.000 
_cell_angle_beta  113.414 
_cell_angle_gamma  90.000 
 
_shelx_F_squared_multiplier     1.000 
 
loop_ 
 _refln_index_h 
 _refln_index_k 
 _refln_index_l 
 _refln_F_squared_calc 
 _refln_F_squared_meas 
 _refln_F_squared_sigma 
 _refln_observed_status 
   4   0   0    29915.94    25412.85   1001.31 o 
   6   0   0    52992.25    50859.84   1634.37 o 
   8   0   0     3096.22     3403.70    118.62 o 
  10   0   0        9.83        1.75      8.68 o 
  12   0   0       49.10       66.22     16.61 o 
  14   0   0     1928.78     1821.24     92.04 o 
  16   0   0      925.63      915.19     62.90 o 
  18   0   0       24.07       20.44     18.56 o 
  20   0   0     2460.04     2729.11    257.28 o 
  22   0   0       25.01       41.34     38.69 o 
  24   0   0       55.63       31.56     58.26 o 
   3   1   0      190.77      292.21      6.30 o 
   5   1   0      113.10       71.02      7.54 o 
   7   1   0     4977.79     4216.80    146.58 o 
   9   1   0     4037.43     3819.47    144.34 o 
  11   1   0     1170.51     1557.04     51.30 o 
  13   1   0      882.10      799.71     66.49 o 
  15   1   0       54.80       49.88     14.09 o 
  17   1   0      114.81      125.98     24.97 o 
  19   1   0      282.51      279.76     33.07 o 
  21   1   0        3.37       34.63     35.50 o 
  23   1   0        0.21        0.13     20.99 o 
   0   2   0    22745.96    22794.52   1225.34 o 
   2   2   0     1454.69     1399.49     43.94 o 
   4   2   0     1604.79     1728.07     47.43 o 
   6   2   0       52.12       45.03      4.31 o 
   8   2   0      379.15      310.37     17.07 o 
  10   2   0     2843.99     2779.54    100.45 o 
  12   2   0       66.02       38.74      8.19 o 
  14   2   0      415.51      355.27     36.21 o 
  16   2   0        3.10        7.18     13.92 o 
  18   2   0        3.82       29.92     16.54 o 
  20   2   0      606.18      540.05     81.42 o 
  22   2   0        0.14        3.01     18.71 o 
  24   2   0       87.00       88.12     45.02 o 
   1   3   0      261.99      167.96      9.30 o 
   3   3   0     1376.72     1607.56     38.48 o 
   5   3   0        3.06       10.25      9.96 o 
   7   3   0      715.42      841.83     40.49 o 
   9   3   0     2329.24     2369.82    100.67 o 
  11   3   0     3452.94     3536.42    130.34 o 
  13   3   0      145.57      131.32     19.41 o 
  15   3   0      119.19      121.22     21.10 o 
  17   3   0      201.74      207.92     27.31 o 
  19   3   0      103.04      144.22     28.44 o 
  21   3   0       16.75       45.36     31.19 o 
  23   3   0        2.65        0.00     26.07 o 
   0   4   0       14.01        0.00      8.92 o 
   2   4   0     7358.35     6808.38    179.83 o 
   4   4   0     1683.94     1506.36     41.76 o 
   6   4   0     3099.38     2830.44     83.49 o 
   8   4   0        2.48       18.61      9.53 o 
  10   4   0       60.03       64.13      8.57 o 
  12   4   0       87.78       68.67     19.52 o 
  14   4   0      254.61      310.86     31.78 o 
  16   4   0        0.06       10.79     21.73 o 
  18   4   0       31.67       28.57     30.15 o 
  20   4   0        2.69       16.34     23.51 o 
  22   4   0       15.90       38.45     28.76 o 
   1   5   0     2362.85     2413.68     76.78 o 
   3   5   0      432.94      440.35     20.85 o 
   5   5   0      773.78      764.60     27.21 o 
   7   5   0       14.40       49.59     11.31 o 
   9   5   0     2270.89     1767.95    132.88 o 
  11   5   0        0.00       11.94     19.69 o 
  13   5   0      578.75      620.04     54.13 o 
  15   5   0       57.54       73.84     24.35 o 
  17   5   0      179.76      266.46     43.40 o 
  19   5   0       53.17       66.34     35.14 o 
  21   5   0        6.06       19.26     27.80 o 
   0   6   0      655.34      772.78     50.17 o 
   2   6   0      707.30      821.60     37.13 o 
   4   6   0       25.86       39.30     18.50 o 
   6   6   0      587.33      589.80     40.50 o 
   8   6   0      209.43      166.31     25.96 o 
  10   6   0      530.90      566.80     52.23 o 
  12   6   0       22.73       23.64     22.94 o 
  14   6   0       28.69       69.34     27.89 o 
  16   6   0      332.30      376.93     50.50 o 
  18   6   0      484.96      404.58     64.58 o 
  20   6   0        6.26        8.34     26.48 o 
   1   7   0       28.68       37.33     14.15 o 
   3   7   0        9.44       31.52     14.47 o 
   5   7   0      179.42      188.81     35.76 o 
   7   7   0       14.68        0.00     12.77 o 
   9   7   0      171.79      151.09     32.58 o 
  11   7   0      357.96      356.87     46.28 o 
  13   7   0       62.63       99.91     34.63 o 
  15   7   0        0.49       47.70     46.63 o 
  17   7   0        0.47       38.95     30.24 o 
   0   8   0       80.80      134.08     33.79 o 
   2   8   0      130.48      199.14     21.34 o 
   4   8   0        0.55        5.59     15.70 o 
   6   8   0        3.82        0.00     18.54 o 
   8   8   0        3.92       18.21     21.92 o 
  10   8   0        0.01       43.49     28.01 o 
  12   8   0       13.06        8.14     22.42 o 
  14   8   0        0.47       33.10     32.80 o 
  16   8   0      139.85      153.96     46.81 o 
   1   9   0       29.20        0.00     20.36 o 
   3   9   0       13.29       42.93     21.75 o 
   5   9   0        8.95       16.45     21.43 o 
   7   9   0       16.67       14.95     22.99 o 
   9   9   0        1.15       18.76     25.12 o 
  11   9   0       41.02       31.06     29.30 o 
   0  10   0       57.58        0.00     52.67 o 
   2  10   0       44.32       69.33     31.62 o 
   4  10   0       10.83       14.97     26.16 o 
   6  10   0        5.01       40.24     32.19 o 
 -23   1   1       53.29        9.05     24.26 o 
 -21   1   1       46.47       47.56     21.91 o 
 -19   1   1      502.13      378.19     37.03 o 
 -17   1   1      246.17      259.97     21.00 o 
 -15   1   1        7.14        0.00      7.27 o 
 -13   1   1      211.20      245.00     14.19 o 
 -11   1   1      519.84      423.10     21.25 o 
  -9   1   1       39.81       55.74      6.73 o 
  -7   1   1     4934.98     4883.25     98.60 o 
  -5   1   1   115567.10   108856.91   3407.67 o 
  -3   1   1        2.35        4.08      2.78 o 
   3   1   1     5265.67     6020.97    122.20 o 
   5   1   1    12824.33    12385.64    381.15 o 
   7   1   1      551.65      659.95     43.31 o 
   9   1   1      559.42      478.06     19.80 o 
  11   1   1      302.87      345.74     19.63 o 
  13   1   1      208.49      162.10     15.39 o 
  15   1   1      990.50      971.41     47.86 o 
  17   1   1      268.12      286.36     23.21 o 
  19   1   1       68.90       91.16     24.20 o 
  21   1   1       92.98       91.83     24.86 o 
  23   1   1        4.20        0.00     28.48 o 
 -24   2   1       58.88      127.23     36.80 o 
 -22   2   1      175.89      235.53     36.08 o 
 -20   2   1      258.06      191.23     30.07 o 
 -18   2   1     1787.90     1764.73     96.69 o 
 -16   2   1      712.99      717.99     59.57 o 
 -14   2   1      229.31      196.87     19.74 o 
 -12   2   1     1408.97     1541.20     74.99 o 
 -10   2   1      388.44      322.97     19.92 o 
  -8   2   1      170.01       79.93      9.81 o 
  -6   2   1      469.42      379.72     25.73 o 
  -4   2   1    13025.97    12069.16    367.85 o 
  -2   2   1     2098.01     1596.28     39.66 o 
   0   2   1     2596.31     3291.09    128.55 o 
   2   2   1    37164.60    35631.38    441.08 o 
   4   2   1       66.49       25.41      4.78 o 
   6   2   1     3914.93     4331.18    146.34 o 
   8   2   1     5747.13     5609.07    133.72 o 
  10   2   1     1247.74     1269.79     36.65 o 
  12   2   1      281.25      244.76     13.38 o 
  14   2   1      474.02      438.44     39.25 o 
  16   2   1       87.36      124.98     26.35 o 
  18   2   1      687.00      509.24     44.18 o 
  20   2   1       85.43       77.66     25.39 o 
  22   2   1      410.65      400.56     76.63 o 
 -23   3   1        0.10        0.00     37.53 o 
 -21   3   1       12.97        0.00     19.03 o 
 -19   3   1      604.98      644.46     51.12 o 
 -17   3   1      158.92      162.75     27.80 o 
 -15   3   1      160.04      114.94     19.83 o 
 -13   3   1     1296.92     1249.02     60.46 o 
 -11   3   1        0.35        0.00     12.64 o 
  -9   3   1     5606.99     6508.34    266.99 o 
  -7   3   1        4.17       19.07     10.82 o 
  -5   3   1       67.59      101.97      8.77 o 
  -3   3   1       55.66      139.67     14.23 o 
  -1   3   1    18392.72    21554.55    816.15 o 
   1   3   1    10514.22    11653.45    265.26 o 
   3   3   1      518.57      425.13     23.54 o 
   5   3   1      184.53      160.47     15.58 o 
   7   3   1     4439.20     4535.03    103.04 o 
   9   3   1      799.22      835.37     24.28 o 
  11   3   1      324.04      334.77     38.58 o 
  13   3   1        2.86        0.00     11.71 o 
  15   3   1     1163.99     1007.79     59.18 o 
  17   3   1       49.73       26.36     16.92 o 
  19   3   1      485.10      398.04     43.04 o 
  21   3   1      103.07      113.16     46.21 o 
  23   3   1       45.50       31.60     28.71 o 
 -22   4   1       37.98       24.08     27.65 o 
 -20   4   1      118.06       43.17     26.26 o 
 -18   4   1       70.69      132.33     34.36 o 
 -16   4   1      253.92      268.68     29.19 o 
 -14   4   1       90.26      147.54     20.57 o 
 -12   4   1        9.50       13.16     11.66 o 
 -10   4   1     3436.45     3443.92    120.88 o 
  -8   4   1      351.45      261.56     12.54 o 
  -6   4   1        0.15       13.80      5.18 o 
  -4   4   1      858.33      879.31     52.20 o 
  -2   4   1     3629.34     4248.80    142.18 o 
   0   4   1       57.84       23.45     12.80 o 
   2   4   1    11144.87    10960.83    310.86 o 
   4   4   1     9629.06     9472.83    426.05 o 
   6   4   1     1131.11     1014.69     43.12 o 
   8   4   1     3969.09     4230.95    147.49 o 
  10   4   1     1545.28     1532.26     90.46 o 
  12   4   1       41.72       90.42     32.02 o 
  14   4   1      163.62      185.40     29.57 o 
  16   4   1       45.47       36.67     26.70 o 
  18   4   1        0.12       22.40     23.18 o 
  20   4   1       20.66        9.54     25.89 o 
  22   4   1       49.05       91.66     36.96 o 
 -21   5   1        7.04        0.00     24.67 o 
 -19   5   1        0.00        0.00     24.53 o 
 -17   5   1       62.65      115.77     29.82 o 
 -15   5   1       39.47       46.38     21.93 o 
 -13   5   1       47.02      121.91     28.77 o 
 -11   5   1       82.94       83.94     21.20 o 
  -9   5   1        8.44       32.58     15.53 o 
  -7   5   1     3728.95     3573.38    107.52 o 
  -5   5   1      984.67      940.24     34.88 o 
  -3   5   1       61.26       50.02     10.32 o 
  -1   5   1     3596.63     3122.86    137.86 o 
   1   5   1      899.19     1171.78     55.08 o 
   3   5   1     2811.80     3205.50     94.79 o 
   5   5   1     1422.40     1373.11     73.15 o 
   7   5   1      303.12      370.02     25.34 o 
   9   5   1      169.93      132.24     15.19 o 
  11   5   1       21.12       10.19     25.38 o 
  13   5   1      929.24      711.74     60.34 o 
  15   5   1       54.62       54.06     27.23 o 
  17   5   1        0.02       10.68     25.78 o 
  19   5   1        5.95       65.80     31.65 o 
  21   5   1        0.01       50.32     44.93 o 
 -20   6   1      114.54      292.10     54.01 o 
 -18   6   1      143.41      265.94     47.23 o 
 -16   6   1       49.48      119.66     68.24 o 
 -14   6   1        2.56       21.96     24.18 o 
 -12   6   1        1.23        9.68     18.24 o 
 -10   6   1      531.15      473.14     46.20 o 
  -8   6   1        0.00        2.13     18.08 o 
  -6   6   1     1214.46     1267.55     79.62 o 
  -4   6   1      300.96      309.30     20.05 o 
  -2   6   1       15.44       15.73     11.90 o 
   0   6   1      904.33      666.15     32.33 o 
   2   6   1        6.14       22.58      8.59 o 
   4   6   1     1136.50      989.68     86.02 o 
   6   6   1       84.73      135.28     24.62 o 
   8   6   1      230.45      178.53     27.19 o 
  10   6   1      313.86      298.21     38.50 o 
  12   6   1       19.04       65.69     24.12 o 
  14   6   1       45.76       66.21     31.46 o 
  16   6   1      377.51      453.64     55.69 o 
  18   6   1       51.20        6.00     26.58 o 
 -17   7   1      129.92       95.68     36.26 o 
 -15   7   1        0.01       13.52     24.63 o 
 -13   7   1     1364.30     1718.15    135.30 o 
 -11   7   1        6.24        0.00     19.19 o 
  -9   7   1       10.68       48.63     40.85 o 
  -7   7   1       45.87       67.28     27.67 o 
  -5   7   1        5.91        0.00      9.70 o 
  -3   7   1      114.90      168.95     18.64 o 
  -1   7   1      184.66      244.47     22.19 o 
   1   7   1       14.60       34.31     14.54 o 
   3   7   1      930.95      940.37     52.20 o 
   5   7   1       42.42       71.30     28.61 o 
   7   7   1      476.98      557.87     43.21 o 
   9   7   1       22.22       21.53     19.19 o 
  11   7   1      148.68      147.66     30.84 o 
  13   7   1      356.64      354.65     52.31 o 
  15   7   1       48.68       92.84     33.99 o 
  17   7   1        5.82       31.82     28.92 o 
 -16   8   1        7.52       19.13     27.92 o 
 -14   8   1       17.24       23.46     25.75 o 
 -12   8   1        1.60       15.26     26.12 o 
 -10   8   1       21.28       57.96     28.08 o 
  -8   8   1      175.02      166.85     33.00 o 
  -6   8   1      236.93      156.27     44.17 o 
  -4   8   1      208.74      161.41     25.07 o 
  -2   8   1       83.81       93.64     17.71 o 
   0   8   1      217.59      164.91     22.95 o 
   2   8   1       20.81       74.91     21.22 o 
   4   8   1       10.36       10.18     16.03 o 
   6   8   1       16.33       39.67     18.65 o 
   8   8   1       51.36       84.24     27.94 o 
  10   8   1        0.00       26.12     23.52 o 
  12   8   1       36.49       50.47     27.37 o 
  14   8   1        6.94       17.57     25.71 o 
 -13   9   1       48.89       55.58     37.50 o 
 -11   9   1       63.22       89.81     38.02 o 
  -9   9   1      230.57      195.74     42.97 o 
  -7   9   1        8.53       33.49     31.57 o 
  -5   9   1       66.77       60.22     22.58 o 
  -3   9   1       19.79       36.36     18.80 o 
  -1   9   1      141.69      167.41     26.42 o 
   1   9   1      212.51      175.30     31.69 o 
   3   9   1        1.89        0.00     18.03 o 
   5   9   1        0.01        2.34     15.13 o 
   7   9   1       94.07      127.86     33.91 o 
   9   9   1       97.45       59.06     33.78 o 
  11   9   1      103.64      148.61     43.78 o 
  -6  10   1       26.14       22.72     27.71 o 
  -4  10   1       11.19       34.61     28.91 o 
  -2  10   1       88.34       58.42     34.84 o 
   0  10   1        2.80       14.66     26.82 o 
   2  10   1      112.59       81.46     34.94 o 
   4  10   1        2.63       11.71     20.15 o 
   6  10   1        9.30       68.12     46.06 o 
 -24   0   2       11.86       58.53     43.84 o 
 -22   0   2      167.77      236.61     58.67 o 
 -20   0   2     1174.61     1356.38    105.45 o 
 -18   0   2     1232.66     1179.68     84.40 o 
 -16   0   2      329.16      390.21     35.01 o 
 -14   0   2     1100.51     1154.46     63.34 o 
 -12   0   2      357.32      384.37     27.40 o 
 -10   0   2    13849.28    14760.97    656.13 o 
  -8   0   2      297.15      364.54     18.56 o 
  -6   0   2    20850.35    21395.38    625.42 o 
  -4   0   2    22999.62    18165.41    798.86 o 
   2   0   2     6018.60     6355.15    383.98 o 
   4   0   2    30071.98    34631.05   1111.65 o 
   6   0   2     5857.34     5975.59    207.02 o 
   8   0   2     1146.69     1147.76     55.57 o 
  10   0   2      555.92      441.08     42.78 o 
  12   0   2       51.37      120.29     18.27 o 
  14   0   2       84.15      244.87     30.35 o 
  16   0   2      136.83      167.27     32.15 o 
  18   0   2        7.56       26.69     36.42 o 
  20   0   2     1454.69     1413.14    159.89 o 
  22   0   2       17.02       30.62     50.80 o 
 -25   1   2        3.86        0.00     25.54 o 
 -23   1   2        2.75       12.18     23.00 o 
 -21   1   2       89.65      154.73     26.02 o 
 -19   1   2       44.63       59.93     31.79 o 
 -17   1   2       42.70       82.14     16.19 o 
 -15   1   2        4.89        0.00     11.72 o 
 -13   1   2     1367.26     1440.14     50.26 o 
 -11   1   2      224.28      269.26     14.14 o 
  -9   1   2      367.81      415.53     17.09 o 
  -7   1   2    33365.30    32714.49    586.38 o 
  -5   1   2    28616.50    29753.14    487.09 o 
  -3   1   2    25567.46    25523.74    523.49 o 
  -1   1   2     4443.67     4110.02    137.92 o 
   1   1   2     1183.77     1160.85     46.31 o 
   3   1   2    95351.80    86766.36   1545.38 o 
   5   1   2     1976.14     2425.35     56.70 o 
   7   1   2     4248.08     4187.99    143.46 o 
   9   1   2      222.96      125.51     14.09 o 
  11   1   2     5227.31     5250.66    161.56 o 
  13   1   2      255.69      243.32     18.33 o 
  15   1   2      294.58      295.13     23.34 o 
  17   1   2     1532.38     1729.34     85.30 o 
  19   1   2        6.50       38.79     19.45 o 
  21   1   2        1.99        9.87     17.40 o 
  23   1   2        4.22        0.00     27.30 o 
 -24   2   2       10.89        0.96     21.65 o 
 -22   2   2       10.46       12.53     19.58 o 
 -20   2   2       12.18       58.31     21.83 o 
 -18   2   2        9.04       28.67     18.57 o 
 -16   2   2        1.75        3.66     18.40 o 
 -14   2   2      377.13      533.73     34.78 o 
 -12   2   2      134.85      196.05     22.54 o 
 -10   2   2     2207.52     2296.34     95.63 o 
  -8   2   2     7195.10     8203.57    247.44 o 
  -6   2   2     2132.64     2229.70     82.66 o 
  -4   2   2     5447.49     5579.97    179.61 o 
  -2   2   2     2764.55     2857.60     73.31 o 
   0   2   2    17346.60    17997.99    513.59 o 
   2   2   2     2402.87     2754.11     78.40 o 
   4   2   2      105.23      107.15      9.75 o 
   6   2   2      290.69      236.65      9.58 o 
   8   2   2       22.79       36.88     12.77 o 
  10   2   2       32.77       33.16     14.43 o 
  12   2   2       51.09       84.88     13.64 o 
  14   2   2      156.63      158.59     27.32 o 
  16   2   2      209.01      266.79     38.59 o 
  18   2   2     1287.52      935.31     91.05 o 
  20   2   2      229.00      206.78     41.50 o 
  22   2   2       71.26       81.00     31.85 o 
 -23   3   2       81.19       75.75     32.05 o 
 -21   3   2      119.40       72.00     33.95 o 
 -19   3   2       12.82        8.33     22.89 o 
 -17   3   2       17.35       68.35     25.54 o 
 -15   3   2       94.13       97.07     19.46 o 
 -13   3   2       13.33        0.87     17.46 o 
 -11   3   2     1821.44     1835.18     73.56 o 
  -9   3   2     1152.45     1019.81     42.00 o 
  -7   3   2     2197.08     2221.93     53.33 o 
  -5   3   2      593.75      749.21     23.15 o 
  -3   3   2     7434.39     7509.69    195.70 o 
  -1   3   2     1182.65     1094.30     31.87 o 
   1   3   2     1557.59     1328.08     32.27 o 
   3   3   2        3.43        4.08      6.88 o 
   5   3   2      136.16      154.10     20.67 o 
   7   3   2        0.00       13.31      6.83 o 
   9   3   2      170.70      182.36     10.83 o 
  11   3   2      327.30      252.48     22.01 o 
  13   3   2      893.54      921.07     50.94 o 
  15   3   2      199.97      179.85     23.59 o 
  17   3   2      328.24      352.64     32.81 o 
  19   3   2       49.03      103.67     28.83 o 
  21   3   2       28.06       35.89     28.19 o 
 -22   4   2        0.65        0.00     25.13 o 
 -20   4   2      130.46       56.48     26.50 o 
 -18   4   2       41.36       75.55     28.73 o 
 -16   4   2      184.98      204.10     26.20 o 
 -14   4   2      174.80      254.94     25.42 o 
 -12   4   2      168.64      168.70     19.73 o 
 -10   4   2       72.25       90.95     12.58 o 
  -8   4   2      550.83      529.04     19.77 o 
  -6   4   2       87.36       90.09     11.41 o 
  -4   4   2       81.34       97.85     10.85 o 
  -2   4   2     4821.24     5218.63    167.28 o 
   0   4   2     7210.66     7417.70    199.67 o 
   2   4   2     9725.12    10001.31    253.57 o 
   4   4   2      503.71      494.69     24.10 o 
   6   4   2      912.14      820.66     35.33 o 
   8   4   2       66.12       45.81      9.54 o 
  10   4   2       30.07       13.22     16.55 o 
  12   4   2       18.94        5.60     26.64 o 
  14   4   2       30.67       47.10     26.28 o 
  16   4   2       22.89       30.80     20.21 o 
  18   4   2      143.78       59.99     33.52 o 
  20   4   2       55.72       57.01     46.33 o 
 -21   5   2      116.13      124.25     39.68 o 
 -19   5   2       10.21        0.00     20.71 o 
 -17   5   2      130.09      164.99     33.84 o 
 -15   5   2      148.41      168.76     30.91 o 
 -13   5   2       86.18      107.92     25.28 o 
 -11   5   2      452.25      424.40     39.60 o 
  -9   5   2      492.83      547.74     36.38 o 
  -7   5   2      598.49      453.94     25.38 o 
  -5   5   2     1694.17     1671.03     64.85 o 
  -3   5   2     1219.11     1195.98     44.33 o 
  -1   5   2    13308.24    14428.88    509.62 o 
   1   5   2      576.65      465.47     21.34 o 
   3   5   2     1010.35      868.34     36.20 o 
   5   5   2      117.27      154.75     29.48 o 
   7   5   2        0.85       12.45     12.11 o 
   9   5   2       55.91       95.64     23.04 o 
  11   5   2     1105.16     1203.87     87.42 o 
  13   5   2       26.98       67.36     29.68 o 
  15   5   2      275.96      272.62     37.74 o 
  17   5   2        0.02       20.48     23.93 o 
  19   5   2        6.89       17.53     26.23 o 
 -20   6   2       22.26       26.32     31.01 o 
 -18   6   2      710.98      743.66     79.59 o 
 -16   6   2       73.03       65.95     35.02 o 
 -14   6   2       30.15       68.76     53.93 o 
 -12   6   2        3.89        0.00     20.25 o 
 -10   6   2      704.43      708.32     57.60 o 
  -8   6   2      143.11      141.69     15.86 o 
  -6   6   2      362.81      309.02     32.35 o 
  -4   6   2      276.09      331.20     22.16 o 
  -2   6   2      359.48      388.33     22.82 o 
   0   6   2      346.02      375.38     28.51 o 
   2   6   2     1333.36     1372.51    100.79 o 
   4   6   2     1658.83     1362.09    124.51 o 
   6   6   2      801.04      688.57     42.08 o 
   8   6   2     1706.49     1428.08    173.13 o 
  10   6   2      490.02      432.05     44.20 o 
  12   6   2      118.56       46.35     23.36 o 
  14   6   2       28.16       17.65     21.51 o 
  16   6   2       38.81       56.25     27.74 o 
  18   6   2        0.17        0.00     22.46 o 
 -19   7   2        0.10       13.43     37.47 o 
 -17   7   2        2.07        7.56     36.24 o 
 -15   7   2      172.89      292.14     47.74 o 
 -13   7   2        0.35        0.00     20.11 o 
 -11   7   2      845.48      699.28     61.85 o 
  -9   7   2       31.89      132.18     24.02 o 
  -7   7   2        0.86        6.29     13.80 o 
  -5   7   2      147.26       89.69     15.94 o 
  -3   7   2      103.84      135.05     18.49 o 
  -1   7   2      352.63      372.97     33.14 o 
   1   7   2      939.51     1003.55     46.41 o 
   3   7   2       61.28       65.06     18.82 o 
   5   7   2      262.43      140.05     37.25 o 
   7   7   2       77.29       70.85     19.57 o 
   9   7   2      743.73      866.75     72.95 o 
  11   7   2       41.09       88.19     31.47 o 
  13   7   2       21.21       53.54     27.59 o 
  15   7   2       15.35       89.84     35.46 o 
  17   7   2        5.97        0.00     25.89 o 
 -16   8   2       75.44      152.79     43.52 o 
 -14   8   2       11.12       89.91     43.46 o 
 -12   8   2        0.15        7.84     20.75 o 
 -10   8   2       15.68       16.17     22.14 o 
  -8   8   2      196.48      304.26     39.76 o 
  -6   8   2       23.13       21.57     17.79 o 
  -4   8   2        0.21       41.84     15.92 o 
  -2   8   2       71.67       79.94     18.05 o 
   0   8   2      191.28      241.55     23.61 o 
   2   8   2       59.06       87.13     34.06 o 
   4   8   2       31.58       12.82     16.14 o 
   6   8   2       77.06       82.31     23.08 o 
   8   8   2      348.45      357.52     50.63 o 
  10   8   2        3.86        9.35     21.57 o 
  12   8   2        0.00       59.91     29.36 o 
  14   8   2       19.24       32.16     33.06 o 
 -13   9   2        0.22       14.18     30.71 o 
 -11   9   2      241.95      268.57     50.38 o 
  -9   9   2        3.50        7.14     23.92 o 
  -7   9   2        5.77       48.75     39.59 o 
  -5   9   2      150.24      121.52     30.53 o 
  -3   9   2       62.77       59.36     24.59 o 
  -1   9   2        0.58        0.00     18.66 o 
   1   9   2      116.94      157.45     27.03 o 
   3   9   2       14.14       45.66     20.74 o 
   5   9   2      270.74      250.49     39.48 o 
   7   9   2       18.89        0.72     22.24 o 
   9   9   2       37.40       92.06     43.87 o 
  11   9   2       47.37        8.97     26.90 o 
  -8  10   2        7.57        2.44     23.70 o 
  -6  10   2        8.74        0.00     27.92 o 
  -4  10   2       67.27       61.90     32.02 o 
  -2  10   2       50.71       20.40     26.63 o 
   0  10   2       15.79       52.92     35.09 o 
   2  10   2       16.50       12.42     27.88 o 
   4  10   2        0.36        5.12     24.60 o 
   6  10   2        6.49        0.71     22.06 o 
 -25   1   3      150.93      199.08     49.08 o 
 -23   1   3        2.89       23.31     24.33 o 
 -21   1   3        0.80        0.00     17.79 o 
 -19   1   3      270.33      216.65     27.68 o 
 -17   1   3      294.08      226.32     37.85 o 
 -15   1   3      134.27      193.54     16.97 o 
 -13   1   3      565.84      625.79     27.85 o 
 -11   1   3      552.00      508.35     30.41 o 
  -9   1   3    22321.71    23083.83    571.81 o 
  -7   1   3    12668.86    11786.50    300.94 o 
  -5   1   3   150648.89   129527.42   2722.09 o 
  -3   1   3       24.47       60.17      3.82 o 
  -1   1   3     6790.18     7769.85    252.98 o 
   1   1   3     1474.00     1822.70     79.98 o 
   3   1   3     7868.23     8294.24    168.41 o 
   5   1   3     7205.60     7374.92    174.68 o 
   7   1   3      735.19      777.61     40.69 o 
   9   1   3      306.50      320.43     20.73 o 
  11   1   3      793.30      915.87     40.03 o 
  13   1   3     3636.10     3636.37    134.01 o 
  15   1   3     5284.15     4748.16    185.27 o 
  17   1   3      213.02      154.92     38.55 o 
  19   1   3       53.52      154.42     31.49 o 
  21   1   3        7.54       14.65     20.28 o 
  23   1   3       15.30       39.78     30.30 o 
 -24   2   3        0.00        0.00     27.95 o 
 -22   2   3       84.61      141.86     33.80 o 
 -20   2   3        4.51        6.65     17.30 o 
 -18   2   3       53.72       67.62     28.90 o 
 -16   2   3      277.16      313.96     34.91 o 
 -14   2   3      109.67      166.98     19.12 o 
 -12   2   3      549.38      564.88     31.43 o 
 -10   2   3       22.32       19.44     18.97 o 
  -8   2   3      828.21      993.62     23.25 o 
  -6   2   3     1384.73     1472.64     38.79 o 
  -4   2   3    13949.35    15123.84    376.25 o 
  -2   2   3    46334.24    47364.84   1090.71 o 
   0   2   3    24769.76    24368.61    625.73 o 
   2   2   3    16185.15    17286.19    341.79 o 
   4   2   3      355.13      482.68     14.08 o 
   6   2   3     1063.57      918.94     31.40 o 
   8   2   3      278.63      447.93     19.65 o 
  10   2   3     3188.67     2935.42     91.64 o 
  12   2   3      897.34      832.96     35.88 o 
  14   2   3      146.84      142.96     22.83 o 
  16   2   3       65.10       48.77     22.12 o 
  18   2   3       47.80       63.78     35.49 o 
  20   2   3        0.12       20.23     27.05 o 
  22   2   3       33.65        0.00     23.12 o 
 -23   3   3      104.30       32.67     27.58 o 
 -21   3   3       24.49        0.00     28.97 o 
 -19   3   3      639.43      510.00     51.39 o 
 -17   3   3      327.49      375.61     41.23 o 
 -15   3   3       27.82        0.00     25.11 o 
 -13   3   3      133.01      126.44     17.65 o 
 -11   3   3      196.30      198.94     18.60 o 
  -9   3   3     2399.34     2620.68     92.12 o 
  -7   3   3      129.74      140.85     11.75 o 
  -5   3   3     4498.44     4720.70    143.54 o 
  -3   3   3     5355.59     5476.38    172.29 o 
  -1   3   3       25.35       63.89      6.88 o 
   1   3   3     4004.38     3965.70     87.42 o 
   3   3   3     1196.24      954.27     33.43 o 
   5   3   3     2687.27     2743.35    223.58 o 
   7   3   3        3.54       13.35      8.78 o 
   9   3   3     2227.28     2065.71     66.14 o 
  11   3   3     2288.77     2192.32     72.76 o 
  13   3   3      160.62      169.81     21.76 o 
  15   3   3      407.51      254.47     27.02 o 
  17   3   3        0.67       17.85     18.01 o 
  19   3   3       30.66       27.75     32.01 o 
  21   3   3       68.07       43.76     33.52 o 
 -22   4   3        0.78       34.32     26.87 o 
 -20   4   3       18.47       53.09     41.54 o 
 -18   4   3      406.22      422.07     41.11 o 
 -16   4   3      115.29      103.68     22.89 o 
 -14   4   3       15.28        6.22     12.73 o 
 -12   4   3        3.91        0.00     10.81 o 
 -10   4   3      927.04     1009.36     47.15 o 
  -8   4   3      268.76      266.45     20.21 o 
  -6   4   3     1342.88     1484.03     48.52 o 
  -4   4   3     2476.06     2470.71    157.85 o 
  -2   4   3     5717.68     5795.93    162.64 o 
   0   4   3     1285.55     1444.94     48.59 o 
   2   4   3       75.86       38.46      8.98 o 
   4   4   3       26.67       31.49     12.03 o 
   6   4   3      206.17      188.52     24.62 o 
   8   4   3      140.32       92.87     19.53 o 
  10   4   3       80.80       94.84     17.64 o 
  12   4   3      495.57      422.31     45.40 o 
  14   4   3        4.99       30.26     31.66 o 
  16   4   3       52.17       63.12     34.18 o 
  18   4   3        6.45        0.00     22.47 o 
  20   4   3       45.36       28.21     29.59 o 
 -21   5   3       79.61       97.67     34.33 o 
 -19   5   3       15.90       15.33     22.92 o 
 -17   5   3       20.02       20.38     20.50 o 
 -15   5   3       62.75      107.57     36.62 o 
 -13   5   3      142.01      134.71     17.60 o 
 -11   5   3       83.94       68.59     14.99 o 
  -9   5   3       90.27       79.90      9.63 o 
  -7   5   3      300.36      280.01     17.68 o 
  -5   5   3     2168.85     2063.97     79.40 o 
  -3   5   3     7771.07     7844.00    284.40 o 
  -1   5   3       19.90       30.72      9.23 o 
   1   5   3     1563.32     1669.06     55.94 o 
   3   5   3       78.67      145.58     15.87 o 
   5   5   3      555.29      681.01     51.54 o 
   7   5   3      300.43      269.52     26.88 o 
   9   5   3      117.76      101.55     20.86 o 
  11   5   3      381.23      353.28     42.04 o 
  13   5   3      361.20      385.64     46.70 o 
  15   5   3        7.47        0.00     18.35 o 
  17   5   3      210.84      241.84     52.85 o 
  19   5   3       24.51       27.06     26.36 o 
 -20   6   3      151.33      235.02     46.83 o 
 -18   6   3      187.23      204.62     43.63 o 
 -16   6   3      183.28      191.96     53.11 o 
 -14   6   3        0.72        0.00     22.02 o 
 -12   6   3       66.23      140.83     44.64 o 
 -10   6   3      534.34      513.34     52.77 o 
  -8   6   3       14.23       39.92     21.98 o 
  -6   6   3      841.15      666.95     53.97 o 
  -4   6   3     1430.75     1481.50     58.93 o 
  -2   6   3        4.74       14.08      9.77 o 
   0   6   3        4.06        0.00     10.85 o 
   2   6   3      251.13      226.09     26.69 o 
   4   6   3       30.59       13.76     10.21 o 
   6   6   3       32.69       36.88     14.93 o 
   8   6   3        0.36       22.27     18.64 o 
  10   6   3        0.08        0.00     26.09 o 
  12   6   3       94.34      137.60     33.88 o 
  14   6   3        7.86       11.81     22.98 o 
  16   6   3       76.48       88.43     42.68 o 
  18   6   3       19.99       26.55     27.66 o 
 -19   7   3       23.84       45.02     32.77 o 
 -17   7   3      171.71      183.52     48.25 o 
 -15   7   3       21.68       31.16     25.73 o 
 -13   7   3      270.83      261.20     39.49 o 
 -11   7   3        6.96       85.24     26.22 o 
  -9   7   3      268.91      377.96     44.65 o 
  -7   7   3      143.67      104.17     18.50 o 
  -5   7   3        0.03       35.35     13.73 o 
  -3   7   3      272.62      184.07     21.12 o 
  -1   7   3      253.43      232.86     20.81 o 
   1   7   3      390.09      297.00     27.58 o 
   3   7   3       65.62       92.29     19.44 o 
   5   7   3        3.40        0.00     12.13 o 
   7   7   3      116.75       98.47     18.85 o 
   9   7   3       10.97        0.00     19.20 o 
  11   7   3        0.01       63.74     33.65 o 
  13   7   3        0.48       36.47     34.24 o 
  15   7   3       33.10       30.59     27.24 o 
 -16   8   3      159.71      108.59     40.79 o 
 -14   8   3      114.20      116.51     34.37 o 
 -12   8   3        1.08        0.00     24.10 o 
 -10   8   3      323.27      351.27     51.92 o 
  -8   8   3       95.62      128.88     25.79 o 
  -6   8   3       33.26       56.86     20.27 o 
  -4   8   3      220.28      238.22     24.30 o 
  -2   8   3        1.86        0.00     14.42 o 
   0   8   3       84.02       72.74     21.96 o 
   2   8   3       56.92       35.97     18.17 o 
   4   8   3      291.76      370.23     34.75 o 
   6   8   3        3.96        0.79     17.26 o 
   8   8   3      105.15      124.23     33.06 o 
  10   8   3      132.08      257.74     55.91 o 
  12   8   3        4.62        0.00     27.61 o 
  14   8   3       48.01       23.68     27.73 o 
 -13   9   3        7.40       44.84     32.23 o 
 -11   9   3        0.08       46.70     45.63 o 
  -9   9   3      182.29      216.19     42.11 o 
  -7   9   3        2.09        0.00     16.12 o 
  -5   9   3        6.54       37.43     18.93 o 
  -3   9   3       67.61       82.05     23.59 o 
  -1   9   3       38.43       18.16     19.29 o 
   1   9   3      107.78      105.09     28.15 o 
   3   9   3        1.05        2.28     17.02 o 
   5   9   3        1.88       45.77     23.02 o 
   7   9   3       80.29        6.37     25.50 o 
   9   9   3       91.06       68.84     33.55 o 
  11   9   3       91.15       82.08     45.49 o 
  -8  10   3       22.69       18.25     26.48 o 
  -6  10   3       15.43       12.37     32.22 o 
  -4  10   3        6.47       36.74     24.18 o 
  -2  10   3       93.57      222.34     44.48 o 
   0  10   3       87.80      127.50     37.59 o 
   2  10   3      137.63      155.07     31.47 o 
   4  10   3        7.15        4.18     21.60 o 
 -26   0   4       75.82       61.43     46.18 o 
 -24   0   4        4.02        0.00     35.23 o 
 -22   0   4      243.80      270.82     54.32 o 
 -20   0   4      237.97      226.45     31.63 o 
 -18   0   4      252.66      256.48     34.38 o 
 -16   0   4     1268.68     1264.62     77.34 o 
 -14   0   4     5082.37     5059.40    283.92 o 
 -12   0   4     8915.88     8494.99    387.35 o 
 -10   0   4     9421.71     8944.63    328.00 o 
  -8   0   4     6727.47     5689.63    191.85 o 
  -6   0   4    14327.37    15671.18    613.21 o 
  -4   0   4      502.23      502.18     29.33 o 
  -2   0   4     4556.59     3972.46    147.46 o 
   0   0   4    19601.31    21105.02    897.51 o 
   2   0   4    22196.75    21369.67    819.96 o 
   4   0   4     8199.67     7962.46    269.58 o 
   6   0   4     2138.33     2005.99     84.75 o 
   8   0   4      488.93      640.71     41.02 o 
  10   0   4    28419.19    28039.13   1394.86 o 
  12   0   4      454.18      699.91     57.31 o 
  14   0   4     2487.35     2415.90    140.09 o 
  16   0   4       66.78      103.36     39.22 o 
  18   0   4       29.61       18.36     20.20 o 
  20   0   4      150.36      105.56     47.24 o 
  22   0   4       19.69       16.95     41.33 o 
 -25   1   4        5.38      119.43     69.67 o 
 -23   1   4        6.78        0.00     23.87 o 
 -21   1   4        4.18       31.85     20.71 o 
 -19   1   4      437.43      392.26     36.93 o 
 -17   1   4      960.81     1051.73     45.63 o 
 -15   1   4       78.41       67.76     13.21 o 
 -13   1   4       90.48      124.17     18.35 o 
 -11   1   4      269.41      201.49     13.35 o 
  -9   1   4       61.93      111.63      8.57 o 
  -7   1   4     4674.47     4968.88    114.57 o 
  -5   1   4     5074.31     4457.21    125.17 o 
  -3   1   4    82130.02    81167.70   1480.72 o 
  -1   1   4     3019.09     3209.61     56.22 o 
   1   1   4      328.75      533.50     14.41 o 
   3   1   4     3963.77     3764.15    133.28 o 
   5   1   4     5120.55     5281.38    144.69 o 
   7   1   4     3990.17     3701.20    118.62 o 
   9   1   4      478.87      435.44     31.74 o 
  11   1   4     1289.04     1353.49     55.40 o 
  13   1   4      127.75      169.84     20.50 o 
  15   1   4     1770.81     1581.21     73.40 o 
  17   1   4      213.71      203.38     24.15 o 
  19   1   4      119.93       58.26     25.48 o 
  21   1   4      231.55      190.05     43.42 o 
 -24   2   4        0.94       14.07     26.04 o 
 -22   2   4       10.39       21.49     24.71 o 
 -20   2   4       72.74       61.26     20.60 o 
 -18   2   4      194.29      251.02     27.75 o 
 -16   2   4      648.64      634.13     42.61 o 
 -14   2   4      446.20      631.65     38.37 o 
 -12   2   4      532.76      707.69     36.59 o 
 -10   2   4    10196.99     9920.51    343.88 o 
  -8   2   4     1495.65     2023.76     50.37 o 
  -6   2   4      935.83     1182.49     31.73 o 
  -4   2   4     7839.27     8077.27    202.82 o 
  -2   2   4     1990.20     2001.11     44.44 o 
   0   2   4     7319.16     8057.89    178.26 o 
   2   2   4       21.51       17.54     10.96 o 
   4   2   4     5599.36     6119.69    143.08 o 
   6   2   4     2175.11     1991.08     63.62 o 
   8   2   4     6378.25     6769.00    198.53 o 
  10   2   4      768.85      546.75     27.21 o 
  12   2   4        7.76       79.81     13.90 o 
  14   2   4      229.42      269.23     28.38 o 
  16   2   4       22.09        0.00     30.42 o 
  18   2   4        5.31        0.92     15.94 o 
  20   2   4      150.44      239.84     40.77 o 
  22   2   4       10.47      104.79     71.52 o 
 -25   3   4       30.36      118.41     85.58 o 
 -23   3   4       73.85       85.75     29.10 o 
 -21   3   4       10.71        0.00     18.66 o 
 -19   3   4      252.52      369.42     60.00 o 
 -17   3   4       13.48        0.03     14.69 o 
 -15   3   4       17.59        7.39     11.95 o 
 -13   3   4       58.72       59.04     27.77 o 
 -11   3   4      165.92      181.24     21.38 o 
  -9   3   4     1336.08     1188.95     57.59 o 
  -7   3   4       22.24        0.60      5.04 o 
  -5   3   4     2289.72     2895.59    104.56 o 
  -3   3   4     7994.69     9106.63    236.18 o 
  -1   3   4     2823.56     2568.64    114.33 o 
   1   3   4      132.82      151.64     11.65 o 
   3   3   4     3824.22     3547.37    191.84 o 
   5   3   4       11.71       19.82     14.80 o 
   7   3   4       73.80      103.91     16.77 o 
   9   3   4     1080.67     1031.09     37.33 o 
  11   3   4      182.75      185.96     18.29 o 
  13   3   4      176.70      141.34     20.61 o 
  15   3   4      177.38      144.35     23.48 o 
  17   3   4      424.40      535.55     63.08 o 
  19   3   4      103.07      144.33     48.73 o 
  21   3   4        4.38        0.81     25.60 o 
 -24   4   4        0.01       16.07     34.39 o 
 -22   4   4      154.46      159.52     42.52 o 
 -20   4   4       68.16       79.75     25.62 o 
 -18   4   4      100.90      104.53     25.59 o 
 -16   4   4       26.13       55.50     18.44 o 
 -14   4   4       44.75       16.90     18.84 o 
 -12   4   4        4.78        0.00     11.57 o 
 -10   4   4       77.15      111.81     15.39 o 
  -8   4   4      387.63      370.19     18.00 o 
  -6   4   4      973.97      972.08     46.69 o 
  -4   4   4       42.74       73.27     10.40 o 
  -2   4   4     1231.65     1295.92     42.12 o 
   0   4   4      380.53      540.67     26.95 o 
   2   4   4       22.01        1.03      3.96 o 
   4   4   4       28.34       10.55      7.86 o 
   6   4   4      103.37       90.75     15.10 o 
   8   4   4      127.96      161.95     17.52 o 
  10   4   4      280.79      238.35     23.52 o 
  12   4   4       61.76       80.78     22.98 o 
  14   4   4        0.64       26.87     24.78 o 
  16   4   4      311.99      384.66     53.94 o 
  18   4   4       12.80       23.87     26.16 o 
  20   4   4       63.89       97.61     35.96 o 
 -23   5   4      310.13      372.68     63.69 o 
 -21   5   4       20.44       24.99     33.88 o 
 -19   5   4       14.24       75.89     33.20 o 
 -17   5   4        8.49       20.81     21.96 o 
 -15   5   4      458.82      524.16     64.98 o 
 -13   5   4        0.77        0.00     13.03 o 
 -11   5   4      816.57      838.04     62.36 o 
  -9   5   4        8.04        5.95     10.93 o 
  -7   5   4     2267.50     2570.16     90.71 o 
  -5   5   4     2182.50     2064.52     95.54 o 
  -3   5   4     3367.55     3540.96    120.46 o 
  -1   5   4     3389.15     4031.18    128.08 o 
   1   5   4      971.24      968.37     34.06 o 
   3   5   4      480.86      571.71     37.55 o 
   5   5   4     1041.04      992.25     49.67 o 
   7   5   4        2.89       11.13     13.86 o 
   9   5   4      200.79      172.97     21.39 o 
  11   5   4      440.70      661.17     96.53 o 
  13   5   4        6.41       28.43     47.29 o 
  15   5   4        7.85       30.44     34.12 o 
  17   5   4       78.79       87.80     44.92 o 
  19   5   4       72.41       16.34     26.41 o 
 -20   6   4        9.01        8.80     28.49 o 
 -18   6   4      228.69      478.83    112.73 o 
 -16   6   4      142.50      221.31     59.62 o 
 -14   6   4      679.63      749.32     67.21 o 
 -12   6   4       28.06       62.71     34.72 o 
 -10   6   4      469.40      454.20     26.22 o 
  -8   6   4     3405.03     2974.06    111.52 o 
  -6   6   4      451.57      498.73     36.35 o 
  -4   6   4      509.37      544.80     35.52 o 
  -2   6   4     3802.53     4200.85    154.81 o 
   0   6   4     1040.78     1047.52     45.06 o 
   2   6   4     3413.35     3805.22    163.54 o 
   4   6   4       95.34      108.59     18.06 o 
   6   6   4       10.04       20.00     12.41 o 
   8   6   4      292.17      308.14     33.38 o 
  10   6   4      312.08      222.62     35.09 o 
  12   6   4      314.80      347.85     48.08 o 
  14   6   4       10.64      188.59     44.66 o 
  16   6   4       14.10       64.85     64.63 o 
  18   6   4       56.35       28.10     29.61 o 
 -19   7   4        0.44       11.50     29.63 o 
 -17   7   4       23.07       69.83     34.84 o 
 -15   7   4      389.93      441.35     53.99 o 
 -13   7   4        0.00       30.88     23.46 o 
 -11   7   4      739.33      718.28     62.94 o 
  -9   7   4      117.92      210.30     27.21 o 
  -7   7   4       14.06       16.82     12.45 o 
  -5   7   4      159.12      247.77     23.50 o 
  -3   7   4       26.47       24.92     13.21 o 
  -1   7   4      106.05      111.48     16.51 o 
   1   7   4       13.76       22.83     25.74 o 
   3   7   4        0.26       30.76     21.05 o 
   5   7   4       48.27       24.32     23.62 o 
   7   7   4        0.11       23.06     18.81 o 
   9   7   4      212.80      211.36     38.31 o 
  11   7   4        1.30        1.34     28.26 o 
  13   7   4       15.65       75.22     49.31 o 
  15   7   4       19.79       59.45     39.87 o 
 -16   8   4        6.84        4.27     26.15 o 
 -14   8   4       23.83        0.00     23.34 o 
 -12   8   4       38.90       16.00     23.55 o 
 -10   8   4        0.41        0.00     25.68 o 
  -8   8   4       67.54       66.46     19.96 o 
  -6   8   4       16.07       19.54     13.90 o 
  -4   8   4       25.18       10.44     14.54 o 
  -2   8   4      331.69      277.39     46.95 o 
   0   8   4      517.07      447.63     48.58 o 
   2   8   4      511.40      669.34     65.23 o 
   4   8   4        4.83        4.67     16.23 o 
   6   8   4       33.94       56.79     31.51 o 
   8   8   4       31.42       46.77     28.85 o 
  10   8   4       58.53       97.16     36.78 o 
  12   8   4        2.93        0.09     28.67 o 
 -13   9   4        1.08       26.02     32.09 o 
 -11   9   4      122.24       72.08     35.59 o 
  -9   9   4       27.66       29.34     25.23 o 
  -7   9   4       10.82       11.42     19.51 o 
  -5   9   4       15.24       25.18     21.55 o 
  -3   9   4       89.36       63.64     22.37 o 
  -1   9   4       65.72      138.97     42.88 o 
   1   9   4      131.82      157.43     32.00 o 
   3   9   4        2.56        5.65     18.77 o 
   5   9   4       47.28       66.78     28.25 o 
   7   9   4        5.67        0.00     27.52 o 
   9   9   4        6.67       26.54     28.88 o 
  -8  10   4        0.29        0.00     26.41 o 
  -6  10   4        1.06        5.70     35.65 o 
  -4  10   4       26.56       31.84     26.67 o 
  -2  10   4       16.84       26.61     27.47 o 
   0  10   4        0.51       31.26     26.96 o 
   2  10   4        6.91       19.82     22.12 o 
   4  10   4       12.93        5.15     34.30 o 
 -25   1   5        3.76       17.19     26.19 o 
 -23   1   5        0.91        7.80     21.24 o 
 -21   1   5      643.81      725.79     69.01 o 
 -19   1   5      199.78      234.54     28.81 o 
 -17   1   5        0.09       26.03     15.50 o 
 -15   1   5       16.16       44.94     14.46 o 
 -13   1   5      360.19      395.99     19.99 o 
 -11   1   5      985.84      971.82     35.06 o 
  -9   1   5      165.27      108.51      8.86 o 
  -7   1   5      522.71      409.88     15.64 o 
  -5   1   5    16274.01    17780.44    465.47 o 
  -3   1   5      331.76      357.58     14.48 o 
  -1   1   5    11719.48    11044.25    325.14 o 
   1   1   5    17176.54    17300.49    387.42 o 
   3   1   5      477.50      440.36     23.96 o 
   5   1   5     6066.74     6062.53    162.10 o 
   7   1   5       95.74       72.01     10.28 o 
   9   1   5        2.69       44.36     13.60 o 
  11   1   5      316.55      275.83     24.96 o 
  13   1   5     2784.24     2539.25    109.55 o 
  15   1   5      139.23      103.98     19.08 o 
  17   1   5        2.03       27.08     15.74 o 
  19   1   5      600.71      696.68     63.70 o 
  21   1   5       17.07        0.00     38.13 o 
 -24   2   5        1.55       98.66     51.72 o 
 -22   2   5        0.23       14.15     18.53 o 
 -20   2   5      737.13      652.84     51.78 o 
 -18   2   5      343.25      311.01     32.43 o 
 -16   2   5       40.48       36.71     22.71 o 
 -14   2   5      170.51      258.34     24.24 o 
 -12   2   5     7774.76     9000.83    256.46 o 
 -10   2   5      654.24      543.91     21.62 o 
  -8   2   5     1805.93     2138.10     64.36 o 
  -6   2   5     3597.34     3363.45    102.40 o 
  -4   2   5    15505.04    15591.73    374.33 o 
  -2   2   5     2344.55     2322.90     57.40 o 
   0   2   5     6106.42     5663.20    125.32 o 
   2   2   5     6660.90     7564.60    266.93 o 
   4   2   5     3026.01     3137.25     89.68 o 
   6   2   5     2402.96     2398.96     85.82 o 
   8   2   5      591.20      495.22     27.54 o 
  10   2   5       97.24       91.22     14.50 o 
  12   2   5      744.80      836.06     42.53 o 
  14   2   5     1080.61     1020.37     63.02 o 
  16   2   5       40.01       65.71     21.13 o 
  18   2   5      310.16      243.59     53.24 o 
  20   2   5      379.39      353.22     57.41 o 
 -25   3   5        2.73        2.61     22.18 o 
 -23   3   5        8.53       44.52     22.92 o 
 -21   3   5       13.78        1.38     22.17 o 
 -19   3   5        0.02       25.66     17.77 o 
 -17   3   5       35.65       26.93     19.53 o 
 -15   3   5     1469.57     1672.32     85.19 o 
 -13   3   5       54.92       59.39     13.89 o 
 -11   3   5      205.13      276.56     13.69 o 
  -9   3   5     7330.76     6869.88    193.03 o 
  -7   3   5     9096.19     9455.53    267.83 o 
  -5   3   5      286.76      313.24     24.29 o 
  -3   3   5     3235.97     2999.22    127.36 o 
  -1   3   5     1962.11     1981.98     80.01 o 
   1   3   5     4335.41     4012.50    106.65 o 
   3   3   5     1055.52      818.73     44.23 o 
   5   3   5        0.14        2.53     10.27 o 
   7   3   5      262.02      279.24     21.39 o 
   9   3   5      226.56      173.26     16.74 o 
  11   3   5      848.59      720.20     34.72 o 
  13   3   5      190.73      115.57     19.54 o 
  15   3   5      164.54      140.60     24.39 o 
  17   3   5      221.66      202.04     61.09 o 
  19   3   5        2.98       26.65     28.82 o 
  21   3   5       83.41      105.29     36.46 o 
 -24   4   5       50.49       85.13     41.81 o 
 -22   4   5       40.97       75.91     32.56 o 
 -20   4   5      144.22      191.69     31.81 o 
 -18   4   5      185.26      194.70     28.09 o 
 -16   4   5      235.35      300.56     29.55 o 
 -14   4   5      335.45      296.54     27.88 o 
 -12   4   5        0.12       39.86     15.80 o 
 -10   4   5     1506.30     1572.74     72.09 o 
  -8   4   5        5.29        8.65      7.21 o 
  -6   4   5     2041.17     1849.95    111.68 o 
  -4   4   5      569.10      653.74     27.86 o 
  -2   4   5      814.31      640.73     24.70 o 
   0   4   5      348.76      353.59     15.98 o 
   2   4   5      448.67      445.54     20.18 o 
   4   4   5      556.68      592.68     32.52 o 
   6   4   5        1.67        7.20     10.19 o 
   8   4   5      241.01      227.33     22.14 o 
  10   4   5      706.44      588.21     38.18 o 
  12   4   5       97.32      235.96     35.54 o 
  14   4   5      346.07      488.80     52.02 o 
  16   4   5       29.61       18.72     21.61 o 
  18   4   5       26.98       56.79     32.27 o 
  20   4   5        3.53        0.00     26.31 o 
 -23   5   5      191.11      302.46     61.83 o 
 -21   5   5        8.45       25.10     25.15 o 
 -19   5   5       15.46       66.47     31.88 o 
 -17   5   5      266.83      370.16     35.02 o 
 -15   5   5       62.07       81.40     28.06 o 
 -13   5   5       10.49       54.50     16.73 o 
 -11   5   5      849.09      888.79     50.56 o 
  -9   5   5     3140.76     3430.00    122.71 o 
  -7   5   5     1106.94      952.07     48.35 o 
  -5   5   5     3703.26     3829.04    127.55 o 
  -3   5   5     2864.07     3142.76    108.54 o 
  -1   5   5       79.25       75.66     14.81 o 
   1   5   5     1170.02     1122.42     44.36 o 
   3   5   5       73.17       50.28     11.49 o 
   5   5   5      146.62      133.63     17.27 o 
   7   5   5       20.00       84.12     18.41 o 
   9   5   5      179.65      238.74     25.69 o 
  11   5   5       71.10      116.85     29.28 o 
  13   5   5      137.31      149.62     34.50 o 
  15   5   5      163.33      319.12     49.80 o 
  17   5   5      164.81      193.33     58.84 o 
  19   5   5        8.01       65.67     34.44 o 
 -20   6   5      228.53      265.09     72.90 o 
 -18   6   5        0.08        0.00     24.54 o 
 -16   6   5       11.83      104.54     36.51 o 
 -14   6   5       95.14      265.17     40.15 o 
 -12   6   5        6.67       15.96     14.06 o 
 -10   6   5     2589.41     2459.84     96.81 o 
  -8   6   5      471.11      419.71     28.44 o 
  -6   6   5     3748.42     3654.82    256.56 o 
  -4   6   5        0.93        4.47     13.97 o 
  -2   6   5      702.77      738.10     35.90 o 
   0   6   5       49.82       59.19     12.27 o 
   2   6   5      223.45      182.47     22.89 o 
   4   6   5     1661.66     1846.30    141.20 o 
   6   6   5      102.64      148.43     25.84 o 
   8   6   5      109.28      218.74     27.55 o 
  10   6   5      247.13      334.69     43.33 o 
  12   6   5       15.69        5.75     21.51 o 
  14   6   5      160.24      125.63     50.46 o 
  16   6   5       26.75       56.67     52.55 o 
 -19   7   5       84.85       79.90     43.22 o 
 -17   7   5       13.30        0.00     25.76 o 
 -15   7   5        0.30        8.33     26.94 o 
 -13   7   5        3.85       33.77     23.26 o 
 -11   7   5       67.49      111.28     35.32 o 
  -9   7   5       23.97       42.80     16.02 o 
  -7   7   5       90.16       44.57     17.19 o 
  -5   7   5     1643.90     1681.48    115.15 o 
  -3   7   5     3252.29     3462.32    164.19 o 
  -1   7   5      301.10      266.17     23.79 o 
   1   7   5        0.29        0.00     18.03 o 
   3   7   5        0.94        4.35     24.94 o 
   5   7   5       23.69       36.76     27.95 o 
   7   7   5        5.59        8.34     20.98 o 
   9   7   5       45.59       46.85     25.91 o 
  11   7   5      199.47      175.88     39.78 o 
  13   7   5       19.53       78.30     32.54 o 
  15   7   5       13.61       12.78     25.28 o 
 -16   8   5      359.20      257.56     49.34 o 
 -14   8   5       78.12       32.52     34.54 o 
 -12   8   5       28.16        0.68     21.22 o 
 -10   8   5      173.49      238.15     44.14 o 
  -8   8   5        0.04        0.00     15.87 o 
  -6   8   5       82.51      131.63     27.32 o 
  -4   8   5       30.20       38.01     17.89 o 
  -2   8   5       70.57       42.50     16.19 o 
   0   8   5      427.70      313.16     36.40 o 
   2   8   5        4.17       20.72     16.09 o 
   4   8   5      110.40       84.74     26.34 o 
   6   8   5       52.60       34.00     19.26 o 
   8   8   5        1.17       17.47     22.77 o 
  10   8   5      226.24      365.07     52.81 o 
  12   8   5       51.14       38.84     29.52 o 
 -13   9   5        3.50        9.02     26.64 o 
 -11   9   5        6.41        5.06     23.10 o 
  -9   9   5      231.91      227.13     43.95 o 
  -7   9   5       49.01       27.94     23.12 o 
  -5   9   5        9.55       12.26     16.76 o 
  -3   9   5       66.17       33.95     21.67 o 
  -1   9   5        0.06        3.97     30.23 o 
   1   9   5       95.74      129.52     29.09 o 
   3   9   5        4.45        8.48     20.43 o 
   5   9   5       43.95        0.05     18.01 o 
   7   9   5       12.79        0.00     29.88 o 
   9   9   5       50.74       88.05     35.64 o 
  -6  10   5       46.94       23.40     33.86 o 
  -4  10   5        7.67       18.89     25.91 o 
  -2  10   5       68.23      105.69     44.23 o 
   0  10   5      158.63      158.22     37.37 o 
   2  10   5       82.17       30.82     25.93 o 
 -26   0   6       40.19        6.74     34.53 o 
 -24   0   6      333.04      273.25     66.03 o 
 -22   0   6       12.05        3.09     26.96 o 
 -20   0   6      104.80      157.49     28.71 o 
 -18   0   6      236.47      203.17     27.88 o 
 -16   0   6     3300.64     3522.69    224.78 o 
 -14   0   6     1055.88     1041.47     59.10 o 
 -12   0   6     1202.46     1112.03    218.96 o 
 -10   0   6    26489.22    24734.31   1413.28 o 
  -8   0   6     3751.41     3288.64    117.35 o 
  -6   0   6    42998.17    47917.47   3180.08 o 
  -4   0   6      352.61      339.86     23.52 o 
  -2   0   6    13214.90    11880.45    789.73 o 
   0   0   6    42241.19    45273.83   1512.96 o 
   2   0   6     3598.04     4525.39    209.66 o 
   4   0   6      793.08     1038.99     48.51 o 
   6   0   6     5181.64     5257.99    232.89 o 
   8   0   6    39425.16    43889.30   2312.78 o 
  10   0   6    12814.66    12965.96    670.03 o 
  12   0   6      314.72      242.32     39.85 o 
  14   0   6     1257.80     1348.13    130.01 o 
  16   0   6      438.62      310.79     45.11 o 
  18   0   6        0.02       17.78     22.89 o 
  20   0   6       48.58        0.00     37.50 o 
 -25   1   6        0.52       28.19     31.43 o 
 -23   1   6       70.24       80.16     40.65 o 
 -21   1   6       42.22       22.18     15.91 o 
 -19   1   6     1363.63     1542.21     80.85 o 
 -17   1   6     1385.57     1123.54     54.07 o 
 -15   1   6      129.40      116.00     15.10 o 
 -13   1   6      465.05      353.14     22.88 o 
 -11   1   6     1383.11     1229.73     50.88 o 
  -9   1   6     1856.42     1591.26     67.39 o 
  -7   1   6      125.98       87.90     10.55 o 
  -5   1   6      270.87      290.17     14.60 o 
  -3   1   6     7644.70     7786.00    241.92 o 
  -1   1   6      772.21      607.96     16.11 o 
   1   1   6    30396.82    33040.87    841.20 o 
   3   1   6      915.15      977.55     35.94 o 
   5   1   6     3815.43     3933.62    114.52 o 
   7   1   6     1926.98     2021.41     69.50 o 
   9   1   6      162.50      197.33     18.41 o 
  11   1   6      465.43      552.65     35.37 o 
  13   1   6       97.61      134.11     18.91 o 
  15   1   6      152.61      168.98     24.30 o 
  17   1   6        5.51       13.17     15.41 o 
  19   1   6        6.30        0.00     22.24 o 
  21   1   6        0.00       14.65     31.06 o 
 -26   2   6        0.08       21.61     29.05 o 
 -24   2   6       28.11        2.06     17.60 o 
 -22   2   6       36.96       27.54     18.93 o 
 -20   2   6        2.06       23.16     31.85 o 
 -18   2   6       47.29      100.22     32.48 o 
 -16   2   6     1124.33     1319.47     75.26 o 
 -14   2   6      847.50      913.93     50.81 o 
 -12   2   6     1344.48     1313.32     46.12 o 
 -10   2   6     1155.28     1383.96     60.23 o 
  -8   2   6     1309.72     1359.44     60.37 o 
  -6   2   6     1340.85     1444.19     62.52 o 
  -4   2   6        0.21        8.60      7.88 o 
  -2   2   6     1471.62     1848.50     43.54 o 
   0   2   6     1057.72     1021.09     31.25 o 
   2   2   6      119.86      116.51     13.45 o 
   4   2   6     2092.42     2693.24     85.43 o 
   6   2   6      853.40      768.62     31.13 o 
   8   2   6     2336.34     1816.95     65.23 o 
  10   2   6       37.89       18.77     16.06 o 
  12   2   6        2.91       28.90     13.84 o 
  14   2   6       35.99       34.46     16.01 o 
  16   2   6        0.61        5.23     21.95 o 
  18   2   6      213.59      133.88     40.07 o 
  20   2   6       26.91       59.55     39.53 o 
 -25   3   6       46.87       79.78     32.04 o 
 -23   3   6       20.54       24.27     23.19 o 
 -21   3   6        4.99       40.68     27.79 o 
 -19   3   6      204.97      189.87     29.47 o 
 -17   3   6      354.92      459.29     41.22 o 
 -15   3   6      132.17      107.54     19.03 o 
 -13   3   6        4.77       73.79     35.14 o 
 -11   3   6     2004.52     2074.73     69.86 o 
  -9   3   6      344.81      359.98     21.70 o 
  -7   3   6      128.20      186.89     11.81 o 
  -5   3   6      731.04      643.52     23.07 o 
  -3   3   6     1394.87     1483.56     44.09 o 
  -1   3   6     2077.96     2347.59     64.42 o 
   1   3   6     1052.84      933.75     32.68 o 
   3   3   6      315.50      312.39     13.23 o 
   5   3   6       56.55       32.03      7.88 o 
   7   3   6      578.88      504.40     23.09 o 
   9   3   6      958.54      967.97     45.74 o 
  11   3   6      182.42      242.32     21.58 o 
  13   3   6      122.22       97.39     16.44 o 
  15   3   6       28.40       89.38     40.52 o 
  17   3   6      169.64      132.54     33.67 o 
  19   3   6       31.40        0.00     23.50 o 
 -24   4   6        8.66        9.55     25.99 o 
 -22   4   6      107.80      144.61     44.61 o 
 -20   4   6       55.08       21.05     20.14 o 
 -18   4   6       62.92       85.44     20.42 o 
 -16   4   6       22.44       30.68     19.77 o 
 -14   4   6        1.42       32.46     21.01 o 
 -12   4   6      446.91      435.06     37.39 o 
 -10   4   6      779.86      651.37     42.86 o 
  -8   4   6      802.69      699.57     30.94 o 
  -6   4   6      657.03      588.92     30.18 o 
  -4   4   6     1190.31     1121.40     47.04 o 
  -2   4   6       32.77       67.42     10.79 o 
   0   4   6      233.35      241.87     15.46 o 
   2   4   6     1488.53     1257.05     39.87 o 
   4   4   6        0.65       31.63     18.26 o 
   6   4   6     1064.92      912.48     75.73 o 
   8   4   6        0.60        0.00     12.41 o 
  10   4   6      645.66      767.02     51.03 o 
  12   4   6     1079.67     1052.06     78.39 o 
  14   4   6      195.56      222.33     36.68 o 
  16   4   6        4.40       61.87     29.19 o 
  18   4   6        5.96       10.22     25.54 o 
 -23   5   6       35.36       46.63     35.42 o 
 -21   5   6       29.92       30.30     26.92 o 
 -19   5   6        0.05       40.77     38.55 o 
 -17   5   6       14.22        0.21     14.34 o 
 -15   5   6      210.67      277.32     35.28 o 
 -13   5   6      425.83      445.20     34.94 o 
 -11   5   6      362.78      396.98     24.16 o 
  -9   5   6        3.93       12.61     15.11 o 
  -7   5   6     1315.44     1518.24     69.91 o 
  -5   5   6      771.13      565.09     30.36 o 
  -3   5   6      136.53      158.39     17.89 o 
  -1   5   6      911.72      831.59     33.98 o 
   1   5   6       40.40       28.33     12.77 o 
   3   5   6     1024.17      789.71     40.36 o 
   5   5   6       52.71       44.96     13.84 o 
   7   5   6      183.69      151.85     21.16 o 
   9   5   6     1221.28     1153.87     65.31 o 
  11   5   6        0.04        7.27     17.41 o 
  13   5   6        2.68       34.04     25.20 o 
  15   5   6        7.78       15.47     29.73 o 
  17   5   6       29.49       98.87     35.23 o 
 -20   6   6       13.24        4.00     23.99 o 
 -18   6   6       52.67       31.25     27.86 o 
 -16   6   6        0.66        3.88     26.73 o 
 -14   6   6       28.84       36.36     16.92 o 
 -12   6   6        0.03       22.03     32.08 o 
 -10   6   6      702.43      676.06     43.81 o 
  -8   6   6     7743.47     7641.96    336.63 o 
  -6   6   6        6.82       26.60     11.95 o 
  -4   6   6      128.13      158.29     18.04 o 
  -2   6   6      383.27      270.30     21.44 o 
   0   6   6       45.64       75.51     19.53 o 
   2   6   6        0.23       31.32     13.27 o 
   4   6   6      312.15      312.31     37.75 o 
   6   6   6       44.06       27.14     15.56 o 
   8   6   6       28.30       22.42     17.38 o 
  10   6   6       52.94       63.80     24.11 o 
  12   6   6      436.40      428.03     52.36 o 
  14   6   6       30.12       59.72     35.74 o 
  16   6   6       10.97       83.43     48.45 o 
 -19   7   6       22.10       25.16     27.96 o 
 -17   7   6       75.41       89.35     33.33 o 
 -15   7   6       26.53       67.70     34.27 o 
 -13   7   6       21.26      108.04     34.82 o 
 -11   7   6      180.29      162.09     26.91 o 
  -9   7   6       13.85       42.86     21.41 o 
  -7   7   6       29.33       45.94     18.63 o 
  -5   7   6      273.53      278.14     33.78 o 
  -3   7   6        3.74       22.66     23.09 o 
  -1   7   6     2377.40     2339.04     99.37 o 
   1   7   6       23.82       31.16     20.23 o 
   3   7   6        4.20        0.00     14.46 o 
   5   7   6       39.20       23.02     14.52 o 
   7   7   6       30.06       39.99     20.00 o 
   9   7   6        0.20       50.26     25.19 o 
  11   7   6      254.50      297.86     50.43 o 
  13   7   6       26.07       50.32     33.87 o 
 -16   8   6       10.09        0.00     26.44 o 
 -14   8   6       13.59       10.10     22.25 o 
 -12   8   6        2.11       14.79     24.60 o 
 -10   8   6      356.86      447.47     57.64 o 
  -8   8   6      369.97      399.51     40.24 o 
  -6   8   6       53.03       30.51     14.74 o 
  -4   8   6      121.18      106.89     20.37 o 
  -2   8   6      125.59      229.59     30.95 o 
   0   8   6       42.37       26.87     18.94 o 
   2   8   6       53.78       45.43     25.02 o 
   4   8   6       14.03       42.02     20.89 o 
   6   8   6       12.82        4.23     16.97 o 
   8   8   6       46.01       28.31     27.83 o 
  10   8   6        9.02        0.00     35.69 o 
  12   8   6        0.08       44.36     31.54 o 
 -13   9   6        0.58       18.44     28.67 o 
 -11   9   6       33.31       68.91     34.51 o 
  -9   9   6        0.00       35.97     28.79 o 
  -7   9   6        3.18        0.00     18.54 o 
  -5   9   6       22.45       16.29     17.36 o 
  -3   9   6      116.98      136.22     32.16 o 
  -1   9   6      114.65      130.49     29.46 o 
   1   9   6       83.09       24.00     19.92 o 
   3   9   6       88.15       92.90     25.40 o 
   5   9   6       27.00       35.49     22.70 o 
   7   9   6        0.81       23.24     25.54 o 
  -6  10   6       52.84        0.00     35.83 o 
  -4  10   6        0.95       70.36     31.55 o 
  -2  10   6        6.77       28.36     32.58 o 
   0  10   6        3.91        5.62     20.84 o 
   2  10   6        0.10       14.80     23.65 o 
 -25   1   7      209.98      215.86     43.82 o 
 -23   1   7      198.87      242.50     32.63 o 
 -21   1   7     1005.15      989.73     65.51 o 
 -19   1   7       52.49       67.99     19.11 o 
 -17   1   7      217.52      255.41     21.62 o 
 -15   1   7     1852.79     1782.60     68.46 o 
 -13   1   7      981.28      857.98     35.72 o 
 -11   1   7     7680.26     8274.51    250.14 o 
  -9   1   7      115.06      194.68     20.13 o 
  -7   1   7     3204.64     3488.15     85.93 o 
  -5   1   7     2178.39     2081.81     66.26 o 
  -3   1   7       59.04       34.40     13.39 o 
  -1   1   7     3213.83     3726.34     84.43 o 
   1   1   7       14.93       18.36      5.91 o 
   3   1   7    10647.73    10585.66    346.93 o 
   5   1   7    14491.59    13980.74    428.69 o 
   7   1   7      623.37      826.23     42.32 o 
   9   1   7      125.68      114.02     16.39 o 
  11   1   7       49.83       59.69     16.80 o 
  13   1   7      150.84      212.99     27.18 o 
  15   1   7      511.12      607.04     46.30 o 
  17   1   7       65.49       91.64     21.45 o 
  19   1   7       36.67       32.89     24.31 o 
 -26   2   7       29.08       26.45     30.78 o 
 -24   2   7       53.27       48.84     25.11 o 
 -22   2   7       23.39       46.99     20.70 o 
 -20   2   7      175.77      227.63     33.74 o 
 -18   2   7      325.69      315.85     30.86 o 
 -16   2   7       91.60      144.10     20.62 o 
 -14   2   7      723.64      699.77     41.08 o 
 -12   2   7     2956.40     3268.25    106.25 o 
 -10   2   7     4094.37     4156.81    172.04 o 
  -8   2   7    11874.35    11054.57    350.96 o 
  -6   2   7      642.82      768.96     25.85 o 
  -4   2   7     1339.74     1084.24     29.27 o 
  -2   2   7      133.76      128.33     12.49 o 
   0   2   7     3806.87     3658.94    119.19 o 
   2   2   7      269.87      208.64     15.37 o 
   4   2   7      718.83      880.36     68.24 o 
   6   2   7       24.67        4.60     11.06 o 
   8   2   7      351.27      285.80     19.87 o 
  10   2   7      208.30      183.17     26.25 o 
  12   2   7      519.64      619.70     38.30 o 
  14   2   7       19.50        0.00     13.27 o 
  16   2   7       26.81       21.43     19.30 o 
  18   2   7        0.27        0.00     27.16 o 
  20   2   7       11.63        0.00     31.03 o 
 -25   3   7        0.73        8.94     18.49 o 
 -23   3   7       18.10        0.00     18.87 o 
 -21   3   7      286.42      302.24     51.87 o 
 -19   3   7      321.76      349.15     36.90 o 
 -17   3   7     1755.57     1909.77    107.52 o 
 -15   3   7       54.06       48.92     33.76 o 
 -13   3   7        0.20        0.35      7.26 o 
 -11   3   7       16.22       16.27     12.01 o 
  -9   3   7     6772.49     6998.21    302.54 o 
  -7   3   7     2317.65     1884.91     71.07 o 
  -5   3   7      397.61      397.49     18.81 o 
  -3   3   7      118.02      154.75     14.75 o 
  -1   3   7     8161.23     8682.58    238.41 o 
   1   3   7     2473.19     2611.58     74.99 o 
   3   3   7     1445.54     1423.56     48.77 o 
   5   3   7       26.11       46.77     17.68 o 
   7   3   7      542.39      576.64     31.56 o 
   9   3   7        0.15       24.11     24.18 o 
  11   3   7      471.57      472.92     30.28 o 
  13   3   7      398.02      274.37     33.66 o 
  15   3   7       27.71       80.83     29.55 o 
  17   3   7        2.52       21.63     27.88 o 
  19   3   7      103.91      112.60     40.92 o 
 -24   4   7       38.70        3.61     23.72 o 
 -22   4   7        3.45        1.30     20.57 o 
 -20   4   7       75.15      100.55     30.21 o 
 -18   4   7       39.99        2.46     14.87 o 
 -16   4   7        8.31       31.04     17.12 o 
 -14   4   7     1212.41     1142.68     67.74 o 
 -12   4   7       49.40       26.31     16.72 o 
 -10   4   7      687.28      800.29     36.51 o 
  -8   4   7      341.51      319.98     18.13 o 
  -6   4   7     6895.21     6649.40    252.28 o 
  -4   4   7       66.19      107.89     10.82 o 
  -2   4   7      720.17      673.70     28.03 o 
   0   4   7       95.13      101.31     15.50 o 
   2   4   7        9.20        0.00      5.18 o 
   4   4   7      592.77      574.48     33.92 o 
   6   4   7        9.76       29.50     12.13 o 
   8   4   7      254.04      307.54     48.37 o 
  10   4   7      709.19      670.67     46.85 o 
  12   4   7      735.39      610.92     57.67 o 
  14   4   7      129.35      120.56     53.15 o 
  16   4   7       11.02        0.00     22.54 o 
  18   4   7       43.60       63.51     31.76 o 
 -23   5   7        9.45       22.25     27.42 o 
 -21   5   7        9.49        0.00     27.92 o 
 -19   5   7        4.08        0.00     24.36 o 
 -17   5   7        6.57       40.34     18.04 o 
 -15   5   7       74.33       90.67     34.35 o 
 -13   5   7      341.69      338.60     37.55 o 
 -11   5   7      820.27      911.99     76.20 o 
  -9   5   7      904.40      984.98     44.14 o 
  -7   5   7      222.24      201.14     36.79 o 
  -5   5   7       40.63       19.86     12.98 o 
  -3   5   7       47.32       36.82     10.78 o 
  -1   5   7      261.30      329.08     24.69 o 
   1   5   7      903.96      830.80     32.28 o 
   3   5   7       32.80       60.89     17.12 o 
   5   5   7        7.08        0.00     12.09 o 
   7   5   7      897.62      906.96     56.25 o 
   9   5   7      795.55      824.63     55.42 o 
  11   5   7       44.77       13.72     18.77 o 
  13   5   7        0.01        0.00     29.97 o 
  15   5   7      180.49      171.69     41.76 o 
  17   5   7        7.24        0.00     30.04 o 
 -22   6   7        0.21       24.90     31.54 o 
 -20   6   7        1.57       29.50     27.72 o 
 -18   6   7       25.84       22.71     23.81 o 
 -16   6   7      138.21      129.97     26.01 o 
 -14   6   7       48.71      102.79     22.68 o 
 -12   6   7     1258.33     1597.53     88.76 o 
 -10   6   7       16.47       23.75     15.64 o 
  -8   6   7      170.94      229.74     29.48 o 
  -6   6   7     2051.08     2176.50     90.46 o 
  -4   6   7       65.75       73.45     15.36 o 
  -2   6   7      497.10      391.48     26.58 o 
   0   6   7      159.69      203.24     15.80 o 
   2   6   7      244.98      278.38     36.03 o 
   4   6   7        9.65        0.00     13.16 o 
   6   6   7        6.73       57.07     18.78 o 
   8   6   7        0.51       34.37     18.17 o 
  10   6   7       39.57       59.66     25.98 o 
  12   6   7      147.69      165.81     37.40 o 
  14   6   7        0.22       55.84     35.97 o 
  16   6   7        8.61        0.00     29.67 o 
 -19   7   7       86.42       82.35     37.05 o 
 -17   7   7        4.69        0.35     39.86 o 
 -15   7   7      258.02      374.75     80.51 o 
 -13   7   7     1486.73     1475.52    110.19 o 
 -11   7   7       28.06       49.98     20.05 o 
  -9   7   7      528.80      583.27     42.45 o 
  -7   7   7     1170.30     1132.16     62.01 o 
  -5   7   7      570.89      591.14     38.25 o 
  -3   7   7     1113.07     1460.17     71.57 o 
  -1   7   7       59.57      110.24     30.13 o 
   1   7   7      200.13      167.77     26.14 o 
   3   7   7      286.61      240.85     27.23 o 
   5   7   7       39.76       67.10     27.72 o 
   7   7   7        3.61       17.26     17.55 o 
   9   7   7       10.38       68.80     43.34 o 
  11   7   7      239.12      213.83     42.33 o 
  13   7   7       49.42       52.95     35.10 o 
 -16   8   7        1.76       32.62     33.58 o 
 -14   8   7       54.54       73.27     31.38 o 
 -12   8   7       28.03       33.25     25.68 o 
 -10   8   7      314.67      278.99     43.88 o 
  -8   8   7       24.90       34.62     16.27 o 
  -6   8   7      609.69      496.54     38.36 o 
  -4   8   7       74.85       42.19     16.38 o 
  -2   8   7       75.08       90.77     31.11 o 
   0   8   7       14.88        1.86     15.73 o 
   2   8   7        9.08       45.55     23.84 o 
   4   8   7       68.93       89.37     23.82 o 
   6   8   7       46.16       27.77     23.03 o 
   8   8   7       15.29       48.59     27.76 o 
  10   8   7      272.33      386.93     73.02 o 
 -13   9   7       17.72       34.49     37.45 o 
 -11   9   7        3.35        0.00     26.31 o 
  -9   9   7       42.75       48.33     30.26 o 
  -7   9   7       26.08       25.00     20.46 o 
  -5   9   7        0.01        0.00     17.38 o 
  -3   9   7       15.61       82.04     36.15 o 
  -1   9   7        7.16       22.89     22.03 o 
   1   9   7      299.06      444.72    114.05 o 
   3   9   7       11.84        8.28     20.14 o 
   5   9   7       11.38       16.99     24.42 o 
   7   9   7       21.32       22.13     41.00 o 
  -6  10   7      148.73      178.87     45.78 o 
  -4  10   7        0.59        0.00     26.24 o 
  -2  10   7       31.68       98.74     38.62 o 
   0  10   7      105.29       87.97     30.61 o 
 -26   0   8      631.42      794.20    121.35 o 
 -24   0   8      216.57      229.15     60.97 o 
 -22   0   8      189.32      238.38     54.80 o 
 -20   0   8       33.48       93.77     66.28 o 
 -18   0   8     1988.67     2166.50    155.84 o 
 -16   0   8      482.07      549.13     65.94 o 
 -14   0   8     1160.28     1180.70     89.72 o 
 -12   0   8      624.52      806.87     46.08 o 
 -10   0   8     4519.25     5096.68    216.20 o 
  -8   0   8     1480.40     1472.45     83.31 o 
  -6   0   8    12737.93    12528.51    421.40 o 
  -4   0   8     5334.87     5273.78    153.42 o 
  -2   0   8    14143.43    14542.14    479.90 o 
   0   0   8     3740.35     4058.69    156.08 o 
   2   0   8     2431.59     2640.96    151.16 o 
   4   0   8    10016.89    12145.03    695.51 o 
   6   0   8       74.54       79.22     18.68 o 
   8   0   8        5.62       20.46     41.18 o 
  10   0   8     1009.53     1158.29     85.32 o 
  12   0   8     1381.29     1441.18    112.67 o 
  14   0   8      159.34      192.57     43.88 o 
  16   0   8        4.82        9.22     22.93 o 
  18   0   8      381.04      342.18     58.54 o 
 -25   1   8       60.94       31.26     30.16 o 
 -23   1   8        6.33        0.00     18.34 o 
 -21   1   8      124.89      127.01     31.20 o 
 -19   1   8        0.10       41.83     19.12 o 
 -17   1   8      164.80      162.42     18.50 o 
 -15   1   8      455.20      351.85     24.48 o 
 -13   1   8      304.96      436.11     37.72 o 
 -11   1   8      132.31       95.00     11.70 o 
  -9   1   8     3094.19     3164.87     89.71 o 
  -7   1   8     2407.55     2541.37     64.50 o 
  -5   1   8     1936.79     2065.76     70.22 o 
  -3   1   8      608.98      578.95     29.01 o 
  -1   1   8     1297.44     1246.34     34.79 o 
   1   1   8      492.50      377.43     16.35 o 
   3   1   8     2286.94     2744.42     98.72 o 
   5   1   8        0.94       49.02     18.98 o 
   7   1   8      289.00      189.65     19.38 o 
   9   1   8       13.84       67.81     17.03 o 
  11   1   8      894.52      844.99     51.89 o 
  13   1   8      136.49      155.60     26.84 o 
  15   1   8        4.46        0.00     17.03 o 
  17   1   8       48.24       21.38     21.57 o 
  19   1   8      101.41      115.47     41.16 o 
 -26   2   8       35.83       29.29     33.88 o 
 -24   2   8        4.15       48.20     24.19 o 
 -22   2   8        0.70       35.30     20.27 o 
 -20   2   8        1.71       29.84     17.43 o 
 -18   2   8      102.67      163.11     23.54 o 
 -16   2   8       28.17        7.25     18.02 o 
 -14   2   8       10.68        0.00     12.62 o 
 -12   2   8     1740.35     1551.93     58.06 o 
 -10   2   8     1793.70     2646.78     87.21 o 
  -8   2   8      182.47      302.03     25.64 o 
  -6   2   8    16247.68    15882.01    417.01 o 
  -4   2   8     2374.93     2019.60    109.47 o 
  -2   2   8      481.41      457.50     21.33 o 
   0   2   8      133.94       97.71      8.34 o 
   2   2   8     3301.24     3509.37    103.27 o 
   4   2   8       10.86       21.91     10.60 o 
   6   2   8       40.22       34.95     19.24 o 
   8   2   8       78.16       63.69     13.49 o 
  10   2   8      337.74      496.71     33.23 o 
  12   2   8       21.96       13.34     14.57 o 
  14   2   8      162.59      160.35     24.20 o 
  16   2   8       62.95       79.40     27.18 o 
  18   2   8      122.48      140.11     37.82 o 
 -25   3   8       16.02       14.49     24.57 o 
 -23   3   8       23.53       44.89     21.69 o 
 -21   3   8      112.53       99.97     30.07 o 
 -19   3   8      389.43      386.81     38.19 o 
 -17   3   8      220.46      218.84     26.53 o 
 -15   3   8       38.45       83.26     38.99 o 
 -13   3   8     1192.60     1167.87     48.68 o 
 -11   3   8     2293.99     2121.87     76.35 o 
  -9   3   8      418.14      517.29     33.57 o 
  -7   3   8     1352.14     1423.95     48.45 o 
  -5   3   8     1296.76     1777.20     64.51 o 
  -3   3   8      956.15      898.55     30.21 o 
  -1   3   8     1124.12     1389.34     44.29 o 
   1   3   8      511.44      474.10     21.79 o 
   3   3   8      665.21      611.42     28.64 o 
   5   3   8        9.02       12.97     10.29 o 
   7   3   8     1346.32     1466.24     59.86 o 
   9   3   8      194.16      185.60     28.99 o 
  11   3   8       81.12      110.52     17.48 o 
  13   3   8       31.30       29.18     28.30 o 
  15   3   8        2.39        0.00     32.74 o 
  17   3   8       36.63       87.33     33.91 o 
 -24   4   8       68.78      106.88     37.20 o 
 -22   4   8      148.82      264.63     35.71 o 
 -20   4   8       66.05      125.66     35.42 o 
 -18   4   8      260.22      254.86     31.90 o 
 -16   4   8      137.59      176.20     27.96 o 
 -14   4   8       39.85       59.94     27.93 o 
 -12   4   8      209.93      166.13     15.76 o 
 -10   4   8      630.75      741.57     35.43 o 
  -8   4   8      408.95      365.54     25.61 o 
  -6   4   8     1716.80     1708.99     70.41 o 
  -4   4   8      122.45       91.94     10.91 o 
  -2   4   8      357.51      371.81     19.09 o 
   0   4   8     1996.87     1834.90     61.46 o 
   2   4   8       14.47       21.06     11.51 o 
   4   4   8      983.99     1015.41     36.47 o 
   6   4   8      116.98      149.03     20.85 o 
   8   4   8       10.16        0.39     14.26 o 
  10   4   8     1617.96     1404.14     94.87 o 
  12   4   8      273.95      213.24     34.09 o 
  14   4   8        0.15       15.66     31.48 o 
  16   4   8       65.36      109.01     42.32 o 
  18   4   8        9.01        0.00     32.42 o 
 -23   5   8        3.43       32.31     30.82 o 
 -21   5   8       28.79       19.12     28.08 o 
 -19   5   8       38.11       22.81     18.94 o 
 -17   5   8        3.57        0.00     16.80 o 
 -15   5   8       15.66       22.04     17.32 o 
 -13   5   8      482.76      454.93     37.48 o 
 -11   5   8      947.41      835.09     41.99 o 
  -9   5   8      404.32      464.36     28.40 o 
  -7   5   8      428.24      428.35     28.62 o 
  -5   5   8      870.19      796.21     45.72 o 
  -3   5   8       66.07       61.58     15.18 o 
  -1   5   8      607.70      540.05     44.51 o 
   1   5   8      671.15      618.50     46.79 o 
   3   5   8       38.17       95.49     32.17 o 
   5   5   8      302.55      402.88     35.70 o 
   7   5   8     2579.01     2586.42    128.72 o 
   9   5   8     1546.54     1448.17     85.08 o 
  11   5   8      144.57      134.90     40.52 o 
  13   5   8      332.69      310.66     44.62 o 
  15   5   8       37.76       30.15     29.23 o 
 -22   6   8       29.90       20.34     29.91 o 
 -20   6   8        3.20        8.87     26.41 o 
 -18   6   8      258.42      205.19     42.02 o 
 -16   6   8        2.37       14.39     17.79 o 
 -14   6   8      295.79      395.36     39.29 o 
 -12   6   8      776.39      626.53     54.20 o 
 -10   6   8      497.53      482.49     32.87 o 
  -8   6   8     3353.12     3739.29    173.12 o 
  -6   6   8      202.36      202.66     20.23 o 
  -4   6   8        8.33        0.00      9.73 o 
  -2   6   8      233.47      322.68     25.82 o 
   0   6   8      208.16      220.89     23.54 o 
   2   6   8        2.74       33.43     20.35 o 
   4   6   8       34.35       30.87     18.60 o 
   6   6   8       17.07       20.77     15.26 o 
   8   6   8       49.98       40.98     28.17 o 
  10   6   8       41.46      114.90     28.79 o 
  12   6   8      684.03      797.65     98.04 o 
  14   6   8        8.97       31.89     26.85 o 
 -19   7   8        1.37        0.00     30.22 o 
 -17   7   8      125.18      118.57     34.68 o 
 -15   7   8       99.66      135.42     32.91 o 
 -13   7   8        1.57        0.38     15.11 o 
 -11   7   8      138.93      193.61     24.31 o 
  -9   7   8      329.20      238.41     36.35 o 
  -7   7   8      433.43      441.03     33.73 o 
  -5   7   8      254.41      247.13     26.18 o 
  -3   7   8       11.46       33.46     18.36 o 
  -1   7   8      394.47      426.76     36.25 o 
   1   7   8        1.56        8.92     14.24 o 
   3   7   8      202.09      180.84     24.69 o 
   5   7   8       64.93       35.64     18.22 o 
   7   7   8       53.68       60.32     25.94 o 
   9   7   8        0.55        7.30     20.01 o 
  11   7   8       64.55       25.01     26.10 o 
  13   7   8        6.56       14.85     28.15 o 
 -16   8   8       49.73       68.99     34.60 o 
 -14   8   8        1.07       10.18     23.32 o 
 -12   8   8      146.13      134.47     43.28 o 
 -10   8   8      334.52      395.62     41.02 o 
  -8   8   8      294.39      318.70     37.80 o 
  -6   8   8       69.50      149.50     25.80 o 
  -4   8   8       59.92       48.74     19.81 o 
  -2   8   8        2.88       22.37     19.73 o 
   0   8   8       11.38       37.83     19.04 o 
   2   8   8      448.50      449.89     43.44 o 
   4   8   8       12.83       18.42     18.49 o 
   6   8   8       13.19       28.70     18.98 o 
   8   8   8       16.63       33.00     25.70 o 
  10   8   8       72.22      118.48     39.33 o 
 -13   9   8        7.04       14.44     26.62 o 
 -11   9   8      116.46      141.16     34.80 o 
  -9   9   8        6.09        2.64     20.15 o 
  -7   9   8       18.47       21.48     24.06 o 
  -5   9   8       37.56       38.58     22.64 o 
  -3   9   8       56.79       35.75     24.07 o 
  -1   9   8       26.22       11.94     22.38 o 
   1   9   8       63.06       40.29     28.03 o 
   3   9   8       93.00       97.14     33.66 o 
   5   9   8       56.06       61.39     31.84 o 
 -25   1   9      172.24      267.90     47.64 o 
 -23   1   9       15.64       37.25     25.67 o 
 -21   1   9      199.39      139.37     30.85 o 
 -19   1   9      372.81      339.75     27.01 o 
 -17   1   9       13.65        0.72     14.31 o 
 -15   1   9      504.16      412.72     30.14 o 
 -13   1   9      194.50      218.69     19.25 o 
 -11   1   9      517.00      486.01     24.64 o 
  -9   1   9       31.65       50.23      8.36 o 
  -7   1   9       57.93       24.37     14.25 o 
  -5   1   9     1294.83     1347.20     62.47 o 
  -3   1   9     5042.94     4729.39    149.49 o 
  -1   1   9    10586.92    12135.55    338.21 o 
   1   1   9      266.68      292.34     16.39 o 
   3   1   9     4240.05     4084.86    169.02 o 
   5   1   9      215.33      139.75     15.31 o 
   7   1   9        1.68        8.63     11.14 o 
   9   1   9      532.95      449.93     32.97 o 
  11   1   9      363.29      347.58     34.22 o 
  13   1   9       38.70       95.12     22.98 o 
  15   1   9        6.16       14.75     19.01 o 
  17   1   9       32.11       69.62     38.02 o 
  19   1   9       20.71       34.15     33.91 o 
 -26   2   9       74.46       37.70     30.13 o 
 -24   2   9       80.17       97.07     45.96 o 
 -22   2   9      141.84      178.69     31.40 o 
 -20   2   9        0.61        5.49     17.72 o 
 -18   2   9      192.19      198.87     25.91 o 
 -16   2   9       92.70      148.34     19.52 o 
 -14   2   9     1093.75     1012.25     51.12 o 
 -12   2   9      377.09      519.70     28.73 o 
 -10   2   9     3097.25     3355.92    118.84 o 
  -8   2   9      130.60       66.64     13.87 o 
  -6   2   9     1941.10     1644.96     42.51 o 
  -4   2   9     7058.72     7031.92    238.46 o 
  -2   2   9       31.07       11.51      9.12 o 
   0   2   9      775.72      751.33     27.46 o 
   2   2   9        0.44       10.38     14.09 o 
   4   2   9       52.76       55.91     17.15 o 
   6   2   9     1588.52     1507.09     61.02 o 
   8   2   9       27.67       46.99     17.71 o 
  10   2   9      225.69      230.15     29.33 o 
  12   2   9      117.44       80.11     29.93 o 
  14   2   9       51.46       75.49     22.54 o 
  16   2   9        4.49       20.51     27.59 o 
  18   2   9       88.15      162.75     43.61 o 
 -25   3   9        4.04        6.06     23.46 o 
 -23   3   9       33.84       25.49     21.72 o 
 -21   3   9        4.72       26.05     20.16 o 
 -19   3   9      154.76      215.82     29.43 o 
 -17   3   9      583.92      553.94     42.49 o 
 -15   3   9      176.86      155.06     16.95 o 
 -13   3   9      243.44      239.40     18.99 o 
 -11   3   9     2748.50     2438.02     90.05 o 
  -9   3   9       75.52       77.82     12.18 o 
  -7   3   9      641.20      743.94     29.21 o 
  -5   3   9      190.39      163.90     11.56 o 
  -3   3   9     1497.97     1428.45     45.76 o 
  -1   3   9      872.41      745.40     27.80 o 
   1   3   9     3530.84     3456.23    168.48 o 
   3   3   9      313.86      312.36     30.40 o 
   5   3   9      269.21      323.40     20.81 o 
   7   3   9      742.44      761.50     38.15 o 
   9   3   9       12.05        0.00     11.99 o 
  11   3   9       73.67      147.97     21.36 o 
  13   3   9        0.08       36.56     24.25 o 
  15   3   9       38.34       42.64     27.94 o 
  17   3   9        4.76       37.84     52.12 o 
 -24   4   9       59.12       69.71     27.72 o 
 -22   4   9       55.00       55.96     23.74 o 
 -20   4   9       12.20       48.59     22.54 o 
 -18   4   9        1.22        4.78     14.73 o 
 -16   4   9      320.59      288.06     30.25 o 
 -14   4   9       69.41       62.96     13.31 o 
 -12   4   9        1.22       20.64     11.13 o 
 -10   4   9     2935.96     2533.72     89.96 o 
  -8   4   9     1347.67     1249.95     49.42 o 
  -6   4   9     2981.04     3158.13    107.58 o 
  -4   4   9      899.53      946.61     37.05 o 
  -2   4   9       79.64       95.20     14.31 o 
   0   4   9       35.58       42.69     13.01 o 
   2   4   9     1391.20     1375.83     58.75 o 
   4   4   9       23.79       29.49     22.60 o 
   6   4   9      788.20      761.78     49.16 o 
   8   4   9      583.62      507.98     44.32 o 
  10   4   9     1088.06      958.30     61.48 o 
  12   4   9      158.08      229.96     36.15 o 
  14   4   9        2.37       15.43     23.76 o 
  16   4   9      169.64      166.31     42.20 o 
 -23   5   9        0.35        0.00     27.51 o 
 -21   5   9        3.17       12.64     20.08 o 
 -19   5   9      128.01      191.42     30.96 o 
 -17   5   9        0.28       36.32     19.70 o 
 -15   5   9      871.26     1004.72     63.54 o 
 -13   5   9      895.63      767.71     40.51 o 
 -11   5   9        8.56        0.00     15.18 o 
  -9   5   9        9.65       34.92     13.54 o 
  -7   5   9      236.51      270.21     22.76 o 
  -5   5   9       19.61        0.00      9.11 o 
  -3   5   9      156.53      196.92     17.15 o 
  -1   5   9      534.41      456.72     25.68 o 
   1   5   9      553.97      485.94     36.06 o 
   3   5   9        4.45       16.11     13.32 o 
   5   5   9     3374.82     3499.00    168.99 o 
   7   5   9      981.07     1033.07     67.59 o 
   9   5   9       53.63       80.94     21.30 o 
  11   5   9      384.64      362.91     44.51 o 
  13   5   9       12.65       18.82     26.23 o 
  15   5   9        0.36       59.12     36.51 o 
 -22   6   9        0.76        0.00     27.40 o 
 -20   6   9        0.04       20.29     24.59 o 
 -18   6   9       13.95       10.77     28.20 o 
 -16   6   9        9.25        4.66     14.41 o 
 -14   6   9        1.06        6.84     19.63 o 
 -12   6   9      722.75      564.85     37.51 o 
 -10   6   9     1108.54     1028.43     57.85 o 
  -8   6   9       66.02      120.98     21.25 o 
  -6   6   9      251.73      293.44     28.53 o 
  -4   6   9        9.85       13.02     10.92 o 
  -2   6   9      162.27      141.07     23.79 o 
   0   6   9       84.32       61.40     31.81 o 
   2   6   9      149.30      191.74     25.02 o 
   4   6   9     1559.43     1622.40     90.45 o 
   6   6   9      136.79      165.81     25.11 o 
   8   6   9       19.68        0.00     18.55 o 
  10   6   9        0.21       56.10     25.40 o 
  12   6   9       23.09       29.46     24.54 o 
  14   6   9       37.92       54.29     32.27 o 
 -19   7   9       66.06       64.11     33.89 o 
 -17   7   9      191.28      271.10     44.97 o 
 -15   7   9      854.74      833.06     75.96 o 
 -13   7   9      161.58      164.29     37.81 o 
 -11   7   9        0.35       25.52     15.37 o 
  -9   7   9     1332.64     1553.66     90.17 o 
  -7   7   9       41.51       35.97     16.02 o 
  -5   7   9      260.36      164.10     21.66 o 
  -3   7   9     1098.30     1185.67     63.23 o 
  -1   7   9      203.58      166.75     25.70 o 
   1   7   9        2.94       11.60     22.60 o 
   3   7   9        7.43       35.19     30.76 o 
   5   7   9      133.19       95.98     24.01 o 
   7   7   9      108.06      133.69     29.13 o 
   9   7   9        0.02        2.66     27.65 o 
  11   7   9      108.91       44.41     32.85 o 
 -16   8   9        0.67        6.26     24.81 o 
 -14   8   9       30.75       56.01     27.32 o 
 -12   8   9       35.93       57.49     27.24 o 
 -10   8   9       17.12       30.50     22.51 o 
  -8   8   9       18.12       15.40     16.52 o 
  -6   8   9     1474.33     1482.76     82.26 o 
  -4   8   9       33.18        0.00     16.97 o 
  -2   8   9      289.41      243.27     40.64 o 
   0   8   9       81.27      117.68     27.75 o 
   2   8   9       10.61       23.38     17.71 o 
   4   8   9        4.77       16.68     22.86 o 
   6   8   9       28.31       33.50     19.26 o 
   8   8   9        2.86        0.00     21.67 o 
 -13   9   9       15.53       11.29     23.94 o 
 -11   9   9       10.44       28.15     27.41 o 
  -9   9   9       15.59       23.40     25.13 o 
  -7   9   9       35.53       50.20     23.33 o 
  -5   9   9       26.85       43.29     23.93 o 
  -3   9   9        0.01       29.58     22.80 o 
  -1   9   9        7.28        0.00     18.77 o 
   1   9   9       86.22       55.24     32.23 o 
   3   9   9       30.75       25.03     24.96 o 
   5   9   9       15.56       11.95     27.60 o 
 -26   0  10       93.24      194.41     82.52 o 
 -24   0  10        7.66       49.47     38.56 o 
 -22   0  10       31.94      184.38     42.78 o 
 -20   0  10      409.88      359.51     40.09 o 
 -18   0  10     1254.54     1357.31    130.09 o 
 -16   0  10     2494.32     2577.63    159.64 o 
 -14   0  10      945.06      850.88     58.17 o 
 -12   0  10        0.87       33.76     19.12 o 
 -10   0  10      898.19      920.81     49.54 o 
  -8   0  10      992.95      836.06     45.07 o 
  -6   0  10     6439.32     6780.93    236.23 o 
  -4   0  10     1569.76     1545.96    112.61 o 
  -2   0  10      591.83      592.32     30.27 o 
   0   0  10    13328.95    11944.79    490.56 o 
   2   0  10     1345.76     1382.61     96.30 o 
   4   0  10     2702.03     2516.72    158.72 o 
   6   0  10       82.73       42.89     30.16 o 
   8   0  10     2430.43     2686.96    219.99 o 
  10   0  10      159.57      238.59     37.41 o 
  12   0  10       27.92       64.48     29.34 o 
  14   0  10       61.95       22.51     33.85 o 
  16   0  10       52.98       79.83     35.96 o 
  18   0  10       80.44      160.47     59.61 o 
 -25   1  10        9.73       31.74     43.64 o 
 -23   1  10       10.41       36.30     24.94 o 
 -21   1  10        3.26        0.00     15.54 o 
 -19   1  10     1525.81     1330.32     69.05 o 
 -17   1  10      185.08      283.20     25.27 o 
 -15   1  10      239.89      213.49     17.88 o 
 -13   1  10      277.64      190.73     19.28 o 
 -11   1  10       86.60       58.48     10.19 o 
  -9   1  10     4898.58     5344.80    154.97 o 
  -7   1  10       99.09      108.90      7.02 o 
  -5   1  10      871.69      848.16     36.30 o 
  -3   1  10     4423.43     4790.25    160.65 o 
  -1   1  10     2092.51     2072.83     86.99 o 
   1   1  10      227.77      158.53     13.25 o 
   3   1  10      435.28      410.74     23.53 o 
   5   1  10      419.25      500.60     30.21 o 
   7   1  10      966.88     1006.33     48.46 o 
   9   1  10      662.19      743.75     44.91 o 
  11   1  10      422.02      481.89     46.01 o 
  13   1  10       94.86       63.58     22.50 o 
  15   1  10      347.50      365.01     44.37 o 
  17   1  10        0.40       19.55     26.10 o 
 -26   2  10       19.57        8.27     25.31 o 
 -24   2  10        0.35        5.45     17.75 o 
 -22   2  10       46.07       57.73     22.03 o 
 -20   2  10       18.59       16.18     18.75 o 
 -18   2  10       16.25       12.80     14.03 o 
 -16   2  10        7.79        0.00     11.13 o 
 -14   2  10      296.57      337.32     32.34 o 
 -12   2  10     2567.84     2597.23    103.28 o 
 -10   2  10      185.20      181.94     20.28 o 
  -8   2  10    12201.33    13036.00    368.54 o 
  -6   2  10     3006.32     2931.09    108.90 o 
  -4   2  10     1009.84      972.99     42.35 o 
  -2   2  10     1518.83     1369.62     86.81 o 
   0   2  10      307.98      356.07     16.88 o 
   2   2  10       73.67       81.94     11.02 o 
   4   2  10      478.89      562.38     35.25 o 
   6   2  10        9.46        8.25     10.15 o 
   8   2  10      528.63      440.13     31.49 o 
  10   2  10      242.17      256.28     29.84 o 
  12   2  10      290.73      240.44     38.25 o 
  14   2  10       56.42       61.08     26.64 o 
  16   2  10       26.70        0.00     24.45 o 
 -25   3  10       15.63       23.06     34.31 o 
 -23   3  10       40.69       34.64     31.37 o 
 -21   3  10        1.85        0.00     16.31 o 
 -19   3  10      304.90      212.24     29.10 o 
 -17   3  10        0.42       19.75     21.83 o 
 -15   3  10       35.81       73.07     16.12 o 
 -13   3  10      295.91      316.67     24.21 o 
 -11   3  10     2636.85     2516.58    105.15 o 
  -9   3  10       17.28       30.77      8.88 o 
  -7   3  10        3.59       20.48     12.73 o 
  -5   3  10      351.34      326.57     29.22 o 
  -3   3  10       11.30       17.58      5.80 o 
  -1   3  10      643.78      512.25     30.77 o 
   1   3  10      296.16      274.28     19.97 o 
   3   3  10       55.25       44.92     18.61 o 
   5   3  10     1129.13     1064.68     54.19 o 
   7   3  10      352.96      311.40     25.16 o 
   9   3  10       90.74      175.00     25.10 o 
  11   3  10        6.52       35.70     32.61 o 
  13   3  10        1.11        3.53     41.16 o 
  15   3  10        0.47        0.00     22.66 o 
  17   3  10        8.31       38.19     32.30 o 
 -24   4  10       31.08       63.72     31.40 o 
 -22   4  10        7.92        0.00     19.71 o 
 -20   4  10        3.43        0.00     17.87 o 
 -18   4  10       28.34       33.83     17.35 o 
 -16   4  10       67.96      163.53     25.90 o 
 -14   4  10        8.19       21.16     11.62 o 
 -12   4  10      308.31      270.89     30.90 o 
 -10   4  10       39.48       44.58     14.99 o 
  -8   4  10        1.95        0.00      8.28 o 
  -6   4  10      190.06      168.15     15.98 o 
  -4   4  10     1037.49     1017.56     39.65 o 
  -2   4  10      237.74      249.15     16.21 o 
   0   4  10     1496.47     1493.08     55.80 o 
   2   4  10        8.39       33.61     21.15 o 
   4   4  10       91.56       55.71     27.10 o 
   6   4  10      186.14      224.41     28.83 o 
   8   4  10       90.01       68.62     26.27 o 
  10   4  10       37.43       30.30     18.50 o 
  12   4  10      146.65      131.75     47.02 o 
  14   4  10       14.07        0.00     21.89 o 
  16   4  10        2.90       17.46     27.13 o 
 -23   5  10        1.36       18.63     26.53 o 
 -21   5  10       45.77       46.81     23.35 o 
 -19   5  10       24.58       69.32     33.28 o 
 -17   5  10       54.77      107.21     32.99 o 
 -15   5  10      614.04      594.95     44.96 o 
 -13   5  10      828.93      838.82     47.10 o 
 -11   5  10      146.05      101.47     15.81 o 
  -9   5  10      172.18      151.77     17.82 o 
  -7   5  10        7.78       14.77     10.83 o 
  -5   5  10      146.98      181.42     27.76 o 
  -3   5  10      761.86      610.45     31.99 o 
  -1   5  10      429.35      366.42     28.20 o 
   1   5  10      249.87      248.13     18.17 o 
   3   5  10      919.37      815.27     65.88 o 
   5   5  10       33.45       52.57     20.12 o 
   7   5  10      382.74      309.00     32.96 o 
   9   5  10        7.66        0.00     15.64 o 
  11   5  10        7.97       44.57     23.62 o 
  13   5  10       53.05       21.56     25.00 o 
  15   5  10        5.39        0.00     31.31 o 
 -20   6  10       91.35       89.16     31.82 o 
 -18   6  10      156.56      202.60     47.71 o 
 -16   6  10        7.09        4.18     16.54 o 
 -14   6  10        1.70        7.98     14.69 o 
 -12   6  10      437.53      510.16     48.89 o 
 -10   6  10      347.12      271.11     29.68 o 
  -8   6  10      854.54      903.37     55.99 o 
  -6   6  10      116.13      103.31     20.09 o 
  -4   6  10       44.68       35.37     19.04 o 
  -2   6  10       76.58       66.55     14.20 o 
   0   6  10       94.64       93.93     18.88 o 
   2   6  10     1021.22     1167.63     90.93 o 
   4   6  10       53.56       48.48     21.68 o 
   6   6  10       73.50       64.86     20.24 o 
   8   6  10       20.59       76.78     22.90 o 
  10   6  10        9.96       23.60     26.63 o 
  12   6  10       56.79       28.39     26.17 o 
 -19   7  10        5.35        0.00     24.62 o 
 -17   7  10        0.40        0.00     22.33 o 
 -15   7  10       13.75       20.30     19.37 o 
 -13   7  10       87.81       95.74     24.62 o 
 -11   7  10      842.99      921.84     57.67 o 
  -9   7  10      242.00      227.18     25.60 o 
  -7   7  10      122.20      253.91     28.58 o 
  -5   7  10        0.12       12.89     16.69 o 
  -3   7  10      183.01      189.10     25.02 o 
  -1   7  10      272.20      346.07     65.54 o 
   1   7  10        0.75        0.00     14.69 o 
   3   7  10       39.36       59.96     30.02 o 
   5   7  10       64.10       56.82     20.47 o 
   7   7  10        0.07        5.68     17.30 o 
   9   7  10      557.87      527.05     70.14 o 
  11   7  10       10.52        9.41     25.40 o 
 -16   8  10       24.67       14.20     25.29 o 
 -14   8  10      132.71      102.93     47.32 o 
 -12   8  10        0.97        0.00     18.18 o 
 -10   8  10        6.56        6.70     14.06 o 
  -8   8  10       25.39       28.65     16.63 o 
  -6   8  10        1.64       21.59     18.58 o 
  -4   8  10      121.79      148.87     32.86 o 
  -2   8  10       41.98       39.04     22.83 o 
   0   8  10      268.81      121.04     25.89 o 
   2   8  10        5.29       27.71     19.34 o 
   4   8  10        2.23        1.72     17.05 o 
   6   8  10      203.46      124.83     42.92 o 
   8   8  10        9.89       63.33     29.83 o 
 -11   9  10      274.22      278.24     46.20 o 
  -9   9  10        1.81        0.00     27.23 o 
  -7   9  10       23.84       56.67     29.75 o 
  -5   9  10       25.75       29.09     25.31 o 
  -3   9  10        5.77       25.32     21.16 o 
  -1   9  10        8.55        0.00     21.86 o 
   1   9  10      109.38       50.20     26.35 o 
   3   9  10       24.18        0.00     30.98 o 
 -25   1  11       17.04      174.18    109.24 o 
 -23   1  11       23.07        0.00     19.37 o 
 -21   1  11      121.46      142.73     26.83 o 
 -19   1  11       73.72       95.94     18.88 o 
 -17   1  11      490.16      526.90     34.34 o 
 -15   1  11      178.68      212.44     24.60 o 
 -13   1  11     3004.71     3104.33    112.33 o 
 -11   1  11    12475.44    11796.97    381.94 o 
  -9   1  11      434.89      460.39     20.05 o 
  -7   1  11        0.47       39.10     11.13 o 
  -5   1  11      749.85      797.60     47.52 o 
  -3   1  11       66.23       64.51     22.63 o 
  -1   1  11      342.09      440.36     18.94 o 
   1   1  11      724.88      703.06     33.62 o 
   3   1  11     3792.10     4194.80    191.39 o 
   5   1  11     1515.68     1648.95     91.34 o 
   7   1  11      773.48      810.15     48.45 o 
   9   1  11      154.74      154.76     22.67 o 
  11   1  11        5.51       10.13     17.00 o 
  13   1  11       46.16      107.94     25.31 o 
  15   1  11        0.19       16.72     22.18 o 
  17   1  11       13.62        0.54     26.83 o 
 -26   2  11       37.31       37.78     28.80 o 
 -24   2  11      127.11       67.97     24.86 o 
 -22   2  11        5.39       25.73     34.55 o 
 -20   2  11      372.18      420.35     47.52 o 
 -18   2  11      437.20      443.34     38.94 o 
 -16   2  11      152.33      145.76     19.73 o 
 -14   2  11       41.28       69.31     17.01 o 
 -12   2  11      564.02      541.60     29.17 o 
 -10   2  11     3917.38     3999.72    139.06 o 
  -8   2  11     1069.91     1134.71     33.70 o 
  -6   2  11      578.83      743.40     38.29 o 
  -4   2  11     4800.39     4193.17    156.15 o 
  -2   2  11      158.49      124.66     14.40 o 
   0   2  11       77.55      104.83     20.89 o 
   2   2  11     5022.67     5074.96    172.26 o 
   4   2  11      645.66      649.38     53.41 o 
   6   2  11      246.72      138.12     18.33 o 
   8   2  11       12.72       48.14     17.45 o 
  10   2  11        8.88        4.81     16.14 o 
  12   2  11        0.49       28.20     19.94 o 
  14   2  11       65.72       51.61     31.99 o 
  16   2  11        4.82       39.48     29.56 o 
 -25   3  11       44.84       28.14     39.15 o 
 -23   3  11       30.38       31.85     27.09 o 
 -21   3  11       92.13       91.65     24.81 o 
 -19   3  11       28.78       77.79     27.44 o 
 -17   3  11      149.26      159.26     26.29 o 
 -15   3  11      177.56      235.43     23.05 o 
 -13   3  11        6.13        0.00     13.55 o 
 -11   3  11      369.06      304.70     21.16 o 
  -9   3  11        8.99       15.72     11.65 o 
  -7   3  11     3648.44     3408.67     97.03 o 
  -5   3  11     1009.65     1071.30     51.24 o 
  -3   3  11       54.63      128.70     20.00 o 
  -1   3  11      475.51      398.37     22.47 o 
   1   3  11       19.70       17.85      8.84 o 
   3   3  11      239.67      312.47     23.12 o 
   5   3  11       30.64       34.83     15.36 o 
   7   3  11      125.47      138.67     20.46 o 
   9   3  11      162.44      127.74     19.28 o 
  11   3  11      101.29       55.94     30.48 o 
  13   3  11      495.95      403.08     43.33 o 
  15   3  11       22.74       11.62     25.24 o 
 -24   4  11        7.50       17.45     22.86 o 
 -22   4  11       30.15       89.29     30.29 o 
 -20   4  11      142.36      137.55     29.96 o 
 -18   4  11       34.45       28.79     18.90 o 
 -16   4  11      389.01      348.81     33.61 o 
 -14   4  11        9.22       36.29     16.88 o 
 -12   4  11      223.85      233.50     22.24 o 
 -10   4  11      240.07      235.17     18.90 o 
  -8   4  11      196.86      242.59     25.13 o 
  -6   4  11      377.80      407.31     39.15 o 
  -4   4  11     2473.42     2479.17     91.17 o 
  -2   4  11       50.00       47.88     18.82 o 
   0   4  11      390.86      378.21     28.96 o 
   2   4  11      131.88      168.07     15.79 o 
   4   4  11      730.34      724.43     41.39 o 
   6   4  11       11.99       36.25     16.86 o 
   8   4  11       21.52       22.73     22.84 o 
  10   4  11        0.00       47.90     21.72 o 
  12   4  11      127.74      172.23     76.26 o 
  14   4  11       82.88       29.15     27.26 o 
 -23   5  11        1.53       37.49     30.07 o 
 -21   5  11       27.20       35.39     23.17 o 
 -19   5  11       43.02      107.17     27.12 o 
 -17   5  11      254.50      289.27     43.82 o 
 -15   5  11      151.74      212.26     32.05 o 
 -13   5  11      216.30      228.95     23.73 o 
 -11   5  11       40.83       52.02     16.41 o 
  -9   5  11     2014.96     1905.50     92.36 o 
  -7   5  11       64.40       48.23     17.99 o 
  -5   5  11       39.13       86.39     18.55 o 
  -3   5  11        9.98        7.16      9.28 o 
  -1   5  11        9.16       14.19      9.92 o 
   1   5  11     1048.11      957.74     87.75 o 
   3   5  11       40.52      129.36     22.40 o 
   5   5  11      616.71      629.78     87.84 o 
   7   5  11        5.88        3.37     14.52 o 
   9   5  11      118.73      155.16     28.99 o 
  11   5  11      229.90      206.38     49.20 o 
  13   5  11        0.30        0.00     22.51 o 
 -20   6  11       15.58       11.93     24.58 o 
 -18   6  11      109.94      193.33     32.30 o 
 -16   6  11       61.27       66.82     26.26 o 
 -14   6  11       42.77       86.81     20.80 o 
 -12   6  11      463.81      505.26     45.68 o 
 -10   6  11       13.76       43.52     17.16 o 
  -8   6  11        1.93        0.00     12.65 o 
  -6   6  11      668.62      736.67     43.74 o 
  -4   6  11       50.38       27.81     13.40 o 
  -2   6  11     1079.11     1004.92     66.05 o 
   0   6  11      793.04      867.42     71.11 o 
   2   6  11     1339.22     1408.19    107.42 o 
   4   6  11        0.92       30.46     19.51 o 
   6   6  11       28.87       56.97     20.94 o 
   8   6  11      120.15      124.87     29.44 o 
  10   6  11       13.80       37.15     25.84 o 
  12   6  11       30.00       32.48     30.54 o 
 -19   7  11        1.95        0.00     25.74 o 
 -17   7  11       16.90       29.93     27.32 o 
 -15   7  11       37.77       32.93     20.71 o 
 -13   7  11      116.35      126.45     27.03 o 
 -11   7  11       29.80       21.53     14.23 o 
  -9   7  11      297.19      288.09     32.29 o 
  -7   7  11       44.28       57.91     17.27 o 
  -5   7  11        4.81        9.30     17.52 o 
  -3   7  11       55.38      107.30     36.15 o 
  -1   7  11       44.44       32.10     20.34 o 
   1   7  11       71.14       38.68     28.07 o 
   3   7  11       19.59       38.50     22.59 o 
   5   7  11      750.78      797.58     66.32 o 
   7   7  11      217.87      282.86     38.94 o 
   9   7  11        8.68        3.15     22.81 o 
 -16   8  11       78.54       65.25     38.93 o 
 -14   8  11       21.50       35.18     27.23 o 
 -12   8  11       12.71        3.43     16.98 o 
 -10   8  11        1.97        0.00     15.20 o 
  -8   8  11       21.59        4.28     15.50 o 
  -6   8  11      262.48      161.59     37.13 o 
  -4   8  11       75.93       93.54     23.28 o 
  -2   8  11       90.03       89.42     28.27 o 
   0   8  11       20.60        0.00     19.08 o 
   2   8  11        0.06        0.00     22.32 o 
   4   8  11       84.60       36.29     23.00 o 
   6   8  11       71.79       33.87     34.57 o 
 -11   9  11       17.45       31.09     38.69 o 
  -9   9  11       46.44       31.12     42.10 o 
  -7   9  11       32.95        1.21     22.19 o 
  -5   9  11       10.83        0.00     20.59 o 
  -3   9  11        3.32       37.37     27.78 o 
  -1   9  11       18.72        0.00     23.65 o 
   1   9  11       22.27       11.80     24.65 o 
 -26   0  12       11.24       37.38     42.84 o 
 -24   0  12       29.76       32.43     35.88 o 
 -22   0  12      450.80      478.50     56.91 o 
 -20   0  12      144.50      134.14     55.38 o 
 -18   0  12       12.48        3.91     22.83 o 
 -16   0  12     7283.47     7200.78    404.36 o 
 -14   0  12       37.96       61.35     18.79 o 
 -12   0  12     1174.27     1029.33     61.58 o 
 -10   0  12     2194.14     2074.26     98.83 o 
  -8   0  12     2338.18     2322.12     93.51 o 
  -6   0  12     3443.98     3608.32    209.26 o 
  -4   0  12      524.19      392.81     38.59 o 
  -2   0  12       84.97       65.53     11.09 o 
   0   0  12       40.84        0.00     24.09 o 
   2   0  12      363.79      531.68     39.39 o 
   4   0  12       10.92       44.52     22.64 o 
   6   0  12     1277.25     1169.59     87.31 o 
   8   0  12      293.89      328.44     41.14 o 
  10   0  12      290.71      561.66     61.24 o 
  12   0  12      143.25      207.81     44.86 o 
  14   0  12      112.59       62.91     35.80 o 
  16   0  12       34.11       15.32     34.01 o 
 -25   1  12       29.49        0.00     28.64 o 
 -23   1  12      112.30       56.73     21.03 o 
 -21   1  12        1.82        0.31     12.58 o 
 -19   1  12      629.94      579.83     38.82 o 
 -17   1  12       47.81       55.25     18.21 o 
 -15   1  12     1564.47     1581.00     69.77 o 
 -13   1  12     2496.33     2343.74     90.29 o 
 -11   1  12     1878.79     1748.98     61.49 o 
  -9   1  12      165.41      128.99     21.73 o 
  -7   1  12        0.64       27.36      9.91 o 
  -5   1  12      244.02      186.76     20.26 o 
  -3   1  12      695.93      739.15     39.30 o 
  -1   1  12     2283.36     2258.64     70.53 o 
   1   1  12     1194.06     1609.22     97.56 o 
   3   1  12      401.69      510.92     31.84 o 
   5   1  12      104.08      133.06     24.56 o 
   7   1  12      138.14      279.26     28.41 o 
   9   1  12      230.22      356.92     36.80 o 
  11   1  12       67.69       91.15     28.76 o 
  13   1  12       44.27      111.95     34.21 o 
  15   1  12       14.94       63.78     26.99 o 
 -26   2  12       52.40       57.63     34.57 o 
 -24   2  12       20.25       24.22     22.31 o 
 -22   2  12       48.66       85.56     47.36 o 
 -20   2  12        3.88       29.72     18.29 o 
 -18   2  12      322.05      400.31     31.24 o 
 -16   2  12       90.41      113.76     17.58 o 
 -14   2  12        4.57       36.41     17.38 o 
 -12   2  12      217.24      219.78     24.08 o 
 -10   2  12     1060.01     1021.27     36.77 o 
  -8   2  12     1244.12     1312.85     65.93 o 
  -6   2  12     1019.76     1016.54     48.10 o 
  -4   2  12        6.87       31.82     12.69 o 
  -2   2  12       29.65       15.63     12.53 o 
   0   2  12       63.91      122.09     25.52 o 
   2   2  12      537.08      494.43     28.57 o 
   4   2  12      293.39      375.30     28.90 o 
   6   2  12       10.25       13.70     12.24 o 
   8   2  12       75.32      146.63     22.53 o 
  10   2  12       33.74        0.00     15.75 o 
  12   2  12      144.43       77.84     36.88 o 
  14   2  12        8.38       10.57     24.04 o 
  16   2  12        5.82       10.65     31.19 o 
 -25   3  12       29.92       31.11     26.64 o 
 -23   3  12        2.23        0.00     19.45 o 
 -21   3  12        1.24        4.18     15.89 o 
 -19   3  12      118.72       84.11     24.93 o 
 -17   3  12        0.44        8.70     12.81 o 
 -15   3  12       58.27       61.33     19.84 o 
 -13   3  12       16.81       42.73     15.26 o 
 -11   3  12      699.42      749.41     36.00 o 
  -9   3  12     2262.32     2013.26     65.16 o 
  -7   3  12       22.35       25.97     29.05 o 
  -5   3  12     1547.48     1548.86    112.75 o 
  -3   3  12        7.05       59.48     34.80 o 
  -1   3  12      151.26      197.01     23.71 o 
   1   3  12       56.91       90.87     16.57 o 
   3   3  12      106.05      181.94     20.37 o 
   5   3  12       32.80       36.12     18.39 o 
   7   3  12        0.70       39.67     25.82 o 
   9   3  12      581.37      575.54     43.27 o 
  11   3  12       45.44       71.50     43.97 o 
  13   3  12        6.33        2.64     21.20 o 
  15   3  12        7.54        0.00     34.78 o 
 -24   4  12       34.46       25.80     25.55 o 
 -22   4  12        6.24       25.51     27.06 o 
 -20   4  12       94.98      172.45     39.27 o 
 -18   4  12        3.82       38.93     20.20 o 
 -16   4  12        0.29        8.38     11.85 o 
 -14   4  12       91.37       99.85     17.33 o 
 -12   4  12       92.58      125.41     24.64 o 
 -10   4  12       41.71       24.38     13.35 o 
  -8   4  12      264.50      255.87     17.09 o 
  -6   4  12      293.68      214.18     23.42 o 
  -4   4  12      912.22      918.71     52.26 o 
  -2   4  12       66.89       95.85     11.10 o 
   0   4  12      611.42      657.54     40.62 o 
   2   4  12       46.56       31.46     16.26 o 
   4   4  12      104.20      144.54     19.34 o 
   6   4  12        0.16        0.00     14.24 o 
   8   4  12      107.67      178.31     31.47 o 
  10   4  12       54.30       40.06     21.56 o 
  12   4  12       47.09       87.71     46.45 o 
  14   4  12      112.14       61.33     31.31 o 
 -23   5  12        0.08       22.56     23.36 o 
 -21   5  12       53.68       29.44     22.80 o 
 -19   5  12        0.23       12.92     20.35 o 
 -17   5  12      423.91      452.99     48.33 o 
 -15   5  12       35.80       67.14     23.38 o 
 -13   5  12       81.77      134.73     19.83 o 
 -11   5  12      257.20      287.21     23.80 o 
  -9   5  12        0.54       45.96     13.11 o 
  -7   5  12      887.18      707.46     47.11 o 
  -5   5  12       19.07       25.19     19.61 o 
  -3   5  12      647.83      580.83     40.95 o 
  -1   5  12       13.72       13.04     10.87 o 
   1   5  12       92.78      136.51     23.66 o 
   3   5  12      176.43       98.67     27.66 o 
   5   5  12       98.48      240.77     39.44 o 
   7   5  12      156.61      200.21     29.92 o 
   9   5  12        9.74       29.60     22.82 o 
  11   5  12       14.01        2.63     21.52 o 
  13   5  12       13.78        0.00     22.53 o 
 -20   6  12       95.27      139.95     34.53 o 
 -18   6  12      250.77      236.67     36.02 o 
 -16   6  12      173.12      184.48     28.08 o 
 -14   6  12       33.50        5.32     29.45 o 
 -12   6  12       22.81       33.99     17.25 o 
 -10   6  12       12.74       15.87     15.08 o 
  -8   6  12      169.67       87.76     17.59 o 
  -6   6  12      314.21      268.65     27.73 o 
  -4   6  12      427.64      393.30     27.43 o 
  -2   6  12       72.31       96.23     16.42 o 
   0   6  12     1273.23     1047.35     98.30 o 
   2   6  12      129.97      177.12     28.39 o 
   4   6  12      470.74      479.84     50.01 o 
   6   6  12       21.52       80.57     32.98 o 
   8   6  12       18.48       31.88     21.54 o 
  10   6  12      270.68      277.72     46.14 o 
 -19   7  12        0.07        0.00     32.51 o 
 -17   7  12      153.16      207.97     32.28 o 
 -15   7  12       61.66       51.72     25.03 o 
 -13   7  12      137.95      185.31     29.03 o 
 -11   7  12      188.99       98.21     24.05 o 
  -9   7  12       11.35       19.10     15.19 o 
  -7   7  12       20.81       18.65     15.34 o 
  -5   7  12       81.15       86.47     21.20 o 
  -3   7  12       55.50       76.29     21.33 o 
  -1   7  12       16.51        7.69     15.91 o 
   1   7  12      114.98      138.95     31.85 o 
   3   7  12       65.73       78.84     24.68 o 
   5   7  12       84.59      128.73     30.83 o 
   7   7  12      142.82      173.74     47.75 o 
   9   7  12      179.85      226.01     58.30 o 
 -14   8  12        8.45        0.00     32.56 o 
 -12   8  12        5.66        3.64     21.12 o 
 -10   8  12       22.07       21.50     22.04 o 
  -8   8  12       86.58       73.71     26.07 o 
  -6   8  12       35.37       65.49     31.37 o 
  -4   8  12       47.45       45.23     24.37 o 
  -2   8  12        0.02       13.80     27.75 o 
   0   8  12      247.05      355.31     52.08 o 
   2   8  12        0.69       16.05     32.32 o 
   4   8  12       47.77       35.37     27.05 o 
  -9   9  12        2.24        0.00     30.29 o 
  -7   9  12       14.78       28.59     27.07 o 
  -5   9  12       21.16       42.36     33.14 o 
  -3   9  12        0.12        0.00     24.87 o 
  -1   9  12        0.02        0.00     28.79 o 
 -25   1  13        0.01        0.00     28.00 o 
 -23   1  13       44.41       47.59     20.89 o 
 -21   1  13       29.37        3.12     12.56 o 
 -19   1  13        8.88        0.00     15.29 o 
 -17   1  13     4580.00     4717.12    214.27 o 
 -15   1  13      121.18       95.97     17.38 o 
 -13   1  13     2803.43     2675.15    101.95 o 
 -11   1  13       59.96       78.77     10.97 o 
  -9   1  13      367.26      341.36     19.44 o 
  -7   1  13     2485.57     2158.32    113.73 o 
  -5   1  13       31.86       13.39      9.90 o 
  -3   1  13     1001.10      958.90     48.92 o 
  -1   1  13     1836.82     1483.03     51.69 o 
   1   1  13      100.19       82.22     16.64 o 
   3   1  13      773.11      723.49     54.04 o 
   5   1  13       42.21        0.00     13.74 o 
   7   1  13       66.92        6.28     13.99 o 
   9   1  13      131.59      124.80     25.01 o 
  11   1  13       29.10       89.80     23.50 o 
  13   1  13       15.45       86.45     27.97 o 
  15   1  13        1.83       39.81     29.37 o 
 -26   2  13        4.91        0.00     32.21 o 
 -24   2  13       44.28       45.82     24.32 o 
 -22   2  13       49.25       18.47     24.07 o 
 -20   2  13       22.98       54.81     19.96 o 
 -18   2  13       68.32       39.90     15.73 o 
 -16   2  13      196.33      201.54     29.86 o 
 -14   2  13      140.56      180.48     27.71 o 
 -12   2  13        1.80        0.00     10.31 o 
 -10   2  13       51.09       92.44     21.32 o 
  -8   2  13       27.17       24.56     10.77 o 
  -6   2  13        2.83       26.15     19.56 o 
  -4   2  13        2.03        0.00     16.24 o 
  -2   2  13      145.01      182.57     22.04 o 
   0   2  13      109.98      142.53     13.98 o 
   2   2  13     2109.45     1925.91     79.12 o 
   4   2  13       29.29       53.15     17.31 o 
   6   2  13      403.43      395.88     40.65 o 
   8   2  13      243.01      183.24     35.72 o 
  10   2  13        6.63        4.09     15.61 o 
  12   2  13       31.28      176.55     74.86 o 
  14   2  13        9.57       27.66     26.91 o 
 -25   3  13       23.71       41.43     27.69 o 
 -23   3  13       24.53       24.50     21.17 o 
 -21   3  13       10.41        8.09     17.32 o 
 -19   3  13       63.96       70.94     23.84 o 
 -17   3  13      480.93      447.10     36.14 o 
 -15   3  13        0.33       26.67     13.53 o 
 -13   3  13      162.51      213.75     20.98 o 
 -11   3  13       46.46       63.19     14.81 o 
  -9   3  13      304.10      313.69     29.83 o 
  -7   3  13     2342.80     2538.23    114.29 o 
  -5   3  13       54.88       95.51     16.73 o 
  -3   3  13      283.05      273.79     44.30 o 
  -1   3  13      635.03      960.01     61.33 o 
   1   3  13       17.84       12.82     10.42 o 
   3   3  13       26.45       91.20     24.35 o 
   5   3  13      136.72      178.60     21.01 o 
   7   3  13     1251.97     1096.18     76.38 o 
   9   3  13        2.12       38.26     22.82 o 
  11   3  13        3.93       11.50     24.00 o 
  13   3  13       20.44       42.74     29.34 o 
 -24   4  13        0.60        3.23     20.29 o 
 -22   4  13       20.57       42.25     29.60 o 
 -20   4  13        1.65        0.00     19.77 o 
 -18   4  13      285.54      342.08     35.67 o 
 -16   4  13      239.56      224.76     26.70 o 
 -14   4  13      405.37      417.55     34.78 o 
 -12   4  13       13.07       50.67     14.36 o 
 -10   4  13      204.42      281.27     37.64 o 
  -8   4  13      922.15     1034.95     59.42 o 
  -6   4  13      233.73      186.93     23.17 o 
  -4   4  13      343.68      424.61     39.86 o 
  -2   4  13       42.59       19.65     17.52 o 
   0   4  13      349.35      383.48     25.01 o 
   2   4  13        0.10        8.79     11.19 o 
   4   4  13      162.12      131.91     20.07 o 
   6   4  13       14.56       59.73     37.12 o 
   8   4  13       14.32        0.00     22.60 o 
  10   4  13        1.94       64.08     28.65 o 
  12   4  13        8.12       25.51     25.56 o 
 -23   5  13       30.71       26.36     25.93 o 
 -21   5  13       51.78      107.48     44.01 o 
 -19   5  13        0.80       10.51     22.37 o 
 -17   5  13       74.13      108.18     26.64 o 
 -15   5  13        0.59       10.10     17.07 o 
 -13   5  13       73.16      124.35     22.20 o 
 -11   5  13       15.88       19.10     15.89 o 
  -9   5  13     1052.81     1015.39     62.20 o 
  -7   5  13      250.13      310.86     32.90 o 
  -5   5  13       38.04       64.34     21.32 o 
  -3   5  13       19.97       14.43     19.52 o 
  -1   5  13      131.06      126.87     22.47 o 
   1   5  13       28.49       31.07     16.27 o 
   3   5  13       27.69       75.29     33.20 o 
   5   5  13      156.54      165.88     27.91 o 
   7   5  13        1.89        6.20     22.15 o 
   9   5  13       86.50      118.31     46.94 o 
  11   5  13       26.52       36.67     29.52 o 
 -20   6  13       15.70        0.00     25.80 o 
 -18   6  13       10.94       30.44     22.86 o 
 -16   6  13       78.85      112.06     33.44 o 
 -14   6  13        2.03        0.00     14.71 o 
 -12   6  13      271.62      242.21     38.24 o 
 -10   6  13       24.39       20.98     16.90 o 
  -8   6  13        4.37       15.45     15.46 o 
  -6   6  13      322.38      316.12     32.86 o 
  -4   6  13      294.21      189.81     26.78 o 
  -2   6  13        3.91       71.11     55.79 o 
   0   6  13      149.93      325.07     53.64 o 
   2   6  13      289.15      422.08     57.60 o 
   4   6  13      299.11      404.14     46.96 o 
   6   6  13        0.56       32.29     20.79 o 
   8   6  13       56.27       27.34     33.07 o 
  10   6  13        0.24        0.00     30.43 o 
 -17   7  13        0.74        1.93     23.39 o 
 -15   7  13       34.81       39.83     30.03 o 
 -13   7  13        5.38       16.48     23.60 o 
 -11   7  13        1.68        0.00     16.97 o 
  -9   7  13       28.43       28.68     18.93 o 
  -7   7  13      100.50       68.87     19.75 o 
  -5   7  13      290.56      224.20     31.17 o 
  -3   7  13      244.15      219.42     39.52 o 
  -1   7  13      219.09      240.37     45.29 o 
   1   7  13      419.40      481.55     64.07 o 
   3   7  13       32.12       63.90     33.22 o 
   5   7  13       44.38       67.42     44.59 o 
   7   7  13        7.46       53.41     39.41 o 
 -14   8  13        0.06        0.74     23.34 o 
 -12   8  13       34.53       29.37     28.65 o 
 -10   8  13       72.19       32.02     23.29 o 
  -8   8  13      218.52      146.22     35.95 o 
  -6   8  13       29.90       60.60     30.19 o 
  -4   8  13       23.09       37.16     33.93 o 
  -2   8  13        3.40       19.73     21.59 o 
   0   8  13       14.14        0.00     31.20 o 
   2   8  13       16.55        0.00     37.41 o 
   4   8  13      117.39      210.75     50.79 o 
 -26   0  14       68.45       33.38     50.80 o 
 -24   0  14       28.98       29.49     44.17 o 
 -22   0  14     1010.90      891.12     78.10 o 
 -20   0  14      101.44       74.39     25.59 o 
 -18   0  14      656.43      734.40     65.23 o 
 -16   0  14     4604.33     4405.18    258.32 o 
 -14   0  14     1253.47     1115.06     72.73 o 
 -12   0  14      586.25      499.27     39.78 o 
 -10   0  14      883.01      792.31     46.76 o 
  -8   0  14     3214.70     3356.65    244.84 o 
  -6   0  14      892.95      671.44     74.96 o 
  -4   0  14     1069.15     1062.01     98.53 o 
  -2   0  14      741.88      624.58     68.21 o 
   0   0  14      388.08      340.72     34.36 o 
   2   0  14      140.28      230.56     32.82 o 
   4   0  14     1304.67     1948.59    539.10 o 
   6   0  14       87.88      180.27     36.32 o 
   8   0  14       55.95       40.52     51.09 o 
  10   0  14        0.57       48.99     32.11 o 
  12   0  14       79.43       45.49     31.90 o 
  14   0  14       11.06       49.55     40.85 o 
 -25   1  14       19.79       18.26     24.94 o 
 -23   1  14       33.48       36.96     22.38 o 
 -21   1  14       76.98       58.18     18.72 o 
 -19   1  14       49.57       30.83     29.69 o 
 -17   1  14      122.31      162.79     21.10 o 
 -15   1  14      354.15      343.35     26.06 o 
 -13   1  14      361.22      318.77     31.47 o 
 -11   1  14       87.48       72.92     17.83 o 
  -9   1  14        8.80       62.55     12.96 o 
  -7   1  14       20.95       73.69     35.20 o 
  -5   1  14     1160.69     1315.12     68.00 o 
  -3   1  14      995.29     1060.73     70.66 o 
  -1   1  14      233.47      205.40     18.37 o 
   1   1  14      447.66      508.34     35.08 o 
   3   1  14        7.99       44.12     17.32 o 
   5   1  14        0.03        0.00     15.96 o 
   7   1  14       63.39      200.88     34.34 o 
   9   1  14       11.48       21.95     18.99 o 
  11   1  14       27.99       24.44     19.41 o 
  13   1  14        3.14       19.19     25.53 o 
 -24   2  14        7.75       26.98     21.93 o 
 -22   2  14       17.39       54.69     24.13 o 
 -20   2  14       12.93        2.75     15.51 o 
 -18   2  14      416.15      410.19     32.41 o 
 -16   2  14      274.29      274.41     38.43 o 
 -14   2  14      271.36      233.19     22.79 o 
 -12   2  14      345.19      321.39     35.33 o 
 -10   2  14        9.49       30.99     14.79 o 
  -8   2  14       25.29       19.70     14.99 o 
  -6   2  14        1.98        0.85      9.86 o 
  -4   2  14      887.47      837.90     59.90 o 
  -2   2  14       33.07        0.00     12.08 o 
   0   2  14      135.89      119.77     21.36 o 
   2   2  14     2695.10     2569.08    107.60 o 
   4   2  14      723.76      785.96     57.01 o 
   6   2  14       81.94       93.67     25.14 o 
   8   2  14       31.05      122.93     22.04 o 
  10   2  14       33.73       36.82     21.44 o 
  12   2  14       72.08       29.84     24.46 o 
 -25   3  14       39.67       49.33     27.88 o 
 -23   3  14        0.21        0.00     20.49 o 
 -21   3  14       23.70       52.97     25.64 o 
 -19   3  14      117.35      113.69     28.61 o 
 -17   3  14        2.74       12.40     13.41 o 
 -15   3  14      271.90      218.59     37.22 o 
 -13   3  14      236.10      250.60     29.44 o 
 -11   3  14      935.22      879.11     52.66 o 
  -9   3  14       90.18      116.29     23.45 o 
  -7   3  14       17.77       16.73     15.33 o 
  -5   3  14       33.19       24.21     15.01 o 
  -3   3  14      191.27      212.23     25.30 o 
  -1   3  14      185.39      170.22     24.20 o 
   1   3  14       74.42      144.61     21.75 o 
   3   3  14       60.53       52.58     25.69 o 
   5   3  14      452.91      361.52     32.39 o 
   7   3  14        0.08        0.00     13.71 o 
   9   3  14       51.41       34.94     21.98 o 
  11   3  14        3.32        0.00     23.35 o 
  13   3  14       28.55       33.87     29.32 o 
 -24   4  14       40.88       60.60     27.60 o 
 -22   4  14       30.67       11.44     21.24 o 
 -20   4  14       62.75       71.78     26.81 o 
 -18   4  14      116.45      117.13     29.22 o 
 -16   4  14      304.00      295.06     29.42 o 
 -14   4  14      996.05     1085.92     78.45 o 
 -12   4  14        3.92       29.25     21.50 o 
 -10   4  14        2.68       23.50     21.08 o 
  -8   4  14       47.24       37.33     18.10 o 
  -6   4  14       80.36       83.18     20.39 o 
  -4   4  14       29.57       34.80     19.90 o 
  -2   4  14        6.70       30.98     17.02 o 
   0   4  14       80.62      133.36     21.94 o 
   2   4  14      245.07      222.37     42.38 o 
   4   4  14        0.09        6.04     15.79 o 
   6   4  14        4.09       69.37     33.63 o 
   8   4  14        0.36       15.96     21.44 o 
  10   4  14       48.42       77.80     37.93 o 
  12   4  14        0.75        0.00     22.43 o 
 -21   5  14        0.74       38.15     32.20 o 
 -19   5  14        0.28       30.57     25.30 o 
 -17   5  14       61.19        5.78     19.62 o 
 -15   5  14        2.81        0.00     14.67 o 
 -13   5  14      159.05      228.77     29.32 o 
 -11   5  14       22.47       46.73     18.38 o 
  -9   5  14       36.48       47.60     17.96 o 
  -7   5  14      216.75      153.46     24.42 o 
  -5   5  14        2.23        3.38     15.34 o 
  -3   5  14       46.90       75.08     28.33 o 
  -1   5  14      139.08      185.91     28.69 o 
   1   5  14      596.65      522.52     57.90 o 
   3   5  14       14.31      111.23     33.82 o 
   5   5  14      143.88      135.30     36.85 o 
   7   5  14      135.69      207.19     49.61 o 
   9   5  14       28.64       13.42     33.14 o 
 -20   6  14       14.89       39.14     27.73 o 
 -18   6  14      105.76       79.16     42.20 o 
 -16   6  14       10.44       55.13     24.73 o 
 -14   6  14       90.23       56.22     23.91 o 
 -12   6  14        8.67       42.23     20.39 o 
 -10   6  14        2.67       14.41     17.54 o 
  -8   6  14      714.34      651.81     51.45 o 
  -6   6  14       12.85        6.18     15.98 o 
  -4   6  14      116.74      112.09     24.24 o 
  -2   6  14      167.74      246.21     39.93 o 
   0   6  14       74.80      198.50     42.44 o 
   2   6  14      240.58      272.84     53.47 o 
   4   6  14       54.89       35.34     29.64 o 
   6   6  14        1.48       50.73     33.28 o 
   8   6  14       17.15        0.00     30.23 o 
 -17   7  14       18.18       47.45     26.94 o 
 -15   7  14       19.68       13.27     23.22 o 
 -13   7  14        3.76       16.31     22.96 o 
 -11   7  14        7.52        9.87     18.65 o 
  -9   7  14       41.23       56.94     27.98 o 
  -7   7  14        1.97        0.00     15.13 o 
  -5   7  14       22.33       18.18     23.42 o 
  -3   7  14        9.05        0.00     22.09 o 
  -1   7  14       64.67      221.19     43.44 o 
   1   7  14       24.27       31.06     25.67 o 
   3   7  14       32.25       52.07     33.90 o 
   5   7  14        7.24        0.00     30.81 o 
 -14   8  14       35.55       39.62     28.43 o 
 -12   8  14        0.50        0.00     23.19 o 
 -10   8  14        1.65        9.48     20.23 o 
  -8   8  14        1.57       36.48     27.87 o 
  -6   8  14       11.61        0.00     23.86 o 
  -4   8  14      216.03      202.05     38.85 o 
  -2   8  14        2.36       29.52     26.65 o 
   0   8  14      106.59      385.23     61.68 o 
   2   8  14       43.68       47.70     30.15 o 
 -25   1  15       24.72       39.81     30.03 o 
 -23   1  15      173.22      206.70     38.97 o 
 -21   1  15      386.83      382.34     44.80 o 
 -19   1  15        0.14        3.35     13.19 o 
 -17   1  15      765.72      767.50     45.72 o 
 -15   1  15      468.89      488.31     32.37 o 
 -13   1  15        3.21       22.38     12.30 o 
 -11   1  15      290.17      289.91     31.23 o 
  -9   1  15      517.68      436.50     29.67 o 
  -7   1  15       25.67        0.00     12.13 o 
  -5   1  15      119.83      185.68     34.68 o 
  -3   1  15      350.00      337.68     29.06 o 
  -1   1  15      480.92      623.87     46.08 o 
   1   1  15        9.91       83.20     26.30 o 
   3   1  15       14.76       77.73     16.76 o 
   5   1  15       43.66       76.16     18.78 o 
   7   1  15       28.24       35.21     17.45 o 
   9   1  15        0.15       60.93     23.59 o 
  11   1  15        6.05        0.00     21.26 o 
  13   1  15        0.69        7.83     20.60 o 
 -24   2  15        2.72        8.24     23.60 o 
 -22   2  15       86.56       54.13     23.49 o 
 -20   2  15       67.83       97.48     21.75 o 
 -18   2  15      496.99      466.16     55.22 o 
 -16   2  15       33.79       35.30     18.72 o 
 -14   2  15     2462.29     2235.56    119.53 o 
 -12   2  15       86.90       83.99     37.68 o 
 -10   2  15      973.80     1003.28     56.20 o 
  -8   2  15       71.01       81.93     16.48 o 
  -6   2  15      134.86      196.26     24.91 o 
  -4   2  15      687.98      809.73     52.61 o 
  -2   2  15      202.09      162.29     28.56 o 
   0   2  15     2078.02     1834.47     97.42 o 
   2   2  15       29.28        6.06     19.67 o 
   4   2  15     1007.12     1192.75     74.23 o 
   6   2  15       76.46      124.67     40.52 o 
   8   2  15       81.46       84.57     23.06 o 
  10   2  15      145.43       24.44     22.90 o 
  12   2  15        5.12        8.88     21.63 o 
 -23   3  15       11.29       18.31     19.98 o 
 -21   3  15       10.55       24.50     20.88 o 
 -19   3  15       60.80       49.29     18.05 o 
 -17   3  15      107.72       98.13     32.08 o 
 -15   3  15       93.95      185.60     28.40 o 
 -13   3  15       22.55       30.28     20.24 o 
 -11   3  15       12.60       30.84     23.78 o 
  -9   3  15      175.63      199.67     25.61 o 
  -7   3  15      163.78      320.57     31.05 o 
  -5   3  15        3.87        4.39     14.07 o 
  -3   3  15       41.61       10.53     14.29 o 
  -1   3  15      698.64      836.66     75.08 o 
   1   3  15      546.61      490.31     47.12 o 
   3   3  15       45.51      104.49     27.20 o 
   5   3  15        5.43       10.77     15.33 o 
   7   3  15        6.86        0.00     18.14 o 
   9   3  15       36.67       32.26     21.45 o 
  11   3  15      129.69       51.53     29.98 o 
 -22   4  15        8.96       24.72     28.21 o 
 -20   4  15        4.90       30.51     25.05 o 
 -18   4  15      715.40      908.39     79.24 o 
 -16   4  15      330.01      393.97     40.45 o 
 -14   4  15      495.31      451.18     43.07 o 
 -12   4  15       63.57       64.14     19.95 o 
 -10   4  15        0.94       39.99     22.36 o 
  -8   4  15      240.43      183.83     26.60 o 
  -6   4  15       85.43       52.75     17.72 o 
  -4   4  15      146.04      196.18     31.76 o 
  -2   4  15       13.76      100.94     23.57 o 
   0   4  15        4.04        0.00     14.16 o 
   2   4  15        0.54        0.00     14.93 o 
   4   4  15        4.81       45.93     81.01 o 
   6   4  15      229.63      248.78     57.04 o 
   8   4  15        3.91       15.03     25.43 o 
  10   4  15      248.33      356.12     62.47 o 
 -21   5  15        5.69        0.00     27.80 o 
 -19   5  15        0.06        1.71     32.95 o 
 -17   5  15        6.93       56.53     37.27 o 
 -15   5  15        7.83        0.00     18.33 o 
 -13   5  15       12.50       23.00     16.33 o 
 -11   5  15       46.36       35.93     18.52 o 
  -9   5  15      394.48      398.10     38.90 o 
  -7   5  15      171.23      233.58     32.86 o 
  -5   5  15       14.00       59.17     19.98 o 
  -3   5  15       90.15       96.22     28.66 o 
  -1   5  15       16.99       47.13     33.50 o 
   1   5  15        4.19        1.86     21.13 o 
   3   5  15       44.64       58.72     35.62 o 
   5   5  15       29.75       36.15     26.55 o 
   7   5  15        0.01        4.00     30.95 o 
   9   5  15       36.04       52.72     37.72 o 
 -20   6  15        6.79        0.00     26.29 o 
 -18   6  15        5.64        8.81     62.09 o 
 -16   6  15      129.95      104.26     30.66 o 
 -14   6  15        0.60        0.00     17.34 o 
 -12   6  15       37.11       69.33     36.42 o 
 -10   6  15        2.34        2.03     14.27 o 
  -8   6  15       17.63       37.55     23.16 o 
  -6   6  15        4.53       16.23     17.38 o 
  -4   6  15       40.79       75.58     23.06 o 
  -2   6  15      445.89      664.09     71.08 o 
   0   6  15       43.44      122.98     41.11 o 
   2   6  15        0.16       27.49     29.89 o 
   4   6  15       27.33       31.34     32.92 o 
   6   6  15       22.25       72.94     40.14 o 
 -17   7  15        9.00       32.26     27.76 o 
 -15   7  15        0.05       23.77     25.66 o 
 -13   7  15       57.72      106.11     62.19 o 
 -11   7  15       17.97       67.24     34.88 o 
  -9   7  15      492.33      504.44     46.48 o 
  -7   7  15       67.54       21.76     20.52 o 
  -5   7  15       29.95       91.13     35.31 o 
  -3   7  15       42.77       16.13     26.47 o 
  -1   7  15      214.51      220.97     45.61 o 
   1   7  15        3.08       28.14     27.21 o 
   3   7  15        0.01        0.00     29.13 o 
 -12   8  15      150.95       22.44     29.33 o 
 -10   8  15       13.49       46.90     28.27 o 
  -8   8  15      127.56      123.50     35.25 o 
  -6   8  15       77.98       91.42     39.45 o 
  -4   8  15        5.25        0.00     35.09 o 
  -2   8  15        1.12        0.00     24.25 o 
 -24   0  16       68.13      177.59     56.16 o 
 -22   0  16      684.06      679.95     72.31 o 
 -20   0  16      285.88      312.88     46.27 o 
 -18   0  16        8.81        6.13     23.64 o 
 -16   0  16      167.89      143.71     34.26 o 
 -14   0  16       16.68        0.00     13.77 o 
 -12   0  16      329.80      235.90     24.21 o 
 -10   0  16      815.21     1100.79    108.43 o 
  -8   0  16     1614.89     1570.60    153.04 o 
  -6   0  16      833.04      584.36     72.57 o 
  -4   0  16      980.84      837.21    142.66 o 
  -2   0  16       15.58       15.96     13.35 o 
   0   0  16      146.54      109.91     27.75 o 
   2   0  16       82.53       25.09     22.67 o 
   4   0  16      384.82      363.17     70.89 o 
   6   0  16       19.80        6.37     25.18 o 
   8   0  16        0.00       19.64     26.11 o 
  10   0  16       33.82      157.02     83.24 o 
  12   0  16       59.80       39.21     47.17 o 
 -25   1  16        7.28        0.00     26.61 o 
 -23   1  16       58.62       67.38     24.73 o 
 -21   1  16      107.92      101.07     22.07 o 
 -19   1  16     1336.19     1234.69     68.89 o 
 -17   1  16      365.94      361.95     31.84 o 
 -15   1  16       91.82       85.96     14.68 o 
 -13   1  16      143.44      192.49     40.81 o 
 -11   1  16     1617.35     1718.08     97.87 o 
  -9   1  16     1143.13     1129.40     59.87 o 
  -7   1  16      117.48      143.31     24.98 o 
  -5   1  16      230.91      273.77     40.77 o 
  -3   1  16       60.81       76.69     18.49 o 
  -1   1  16      868.01      954.46     61.00 o 
   1   1  16     1210.06     1337.00     70.81 o 
   3   1  16       38.87       69.87     16.75 o 
   5   1  16       46.38       62.30     20.23 o 
   7   1  16       39.93       31.44     17.96 o 
   9   1  16        4.99       40.02     24.62 o 
  11   1  16       30.67       40.47     30.96 o 
 -24   2  16       16.50       20.51     21.56 o 
 -22   2  16      181.66      277.00     37.98 o 
 -20   2  16        2.89       31.92     20.98 o 
 -18   2  16      191.75      187.88     25.58 o 
 -16   2  16        8.24       27.01     19.91 o 
 -14   2  16      108.49       77.30     18.97 o 
 -12   2  16       24.16       50.70     34.54 o 
 -10   2  16      198.64      250.28     28.09 o 
  -8   2  16      625.79      693.77     47.60 o 
  -6   2  16       34.49       33.25     19.98 o 
  -4   2  16      177.35      162.98     26.07 o 
  -2   2  16      990.87      900.98     69.79 o 
   0   2  16       37.36       17.89     16.21 o 
   2   2  16      753.17      937.36     67.46 o 
   4   2  16       41.87       42.04     18.39 o 
   6   2  16       17.67       43.95     18.72 o 
   8   2  16      182.36      163.52     42.19 o 
  10   2  16       18.61        0.00     27.62 o 
 -23   3  16        1.47       54.28     32.91 o 
 -21   3  16      214.49      274.38     46.69 o 
 -19   3  16      222.37      144.14     29.90 o 
 -17   3  16       80.66      120.14     26.07 o 
 -15   3  16       40.63       13.40     20.39 o 
 -13   3  16        0.03       49.00     20.24 o 
 -11   3  16        3.64       25.48     17.48 o 
  -9   3  16       18.67       26.93     28.98 o 
  -7   3  16      296.17      255.18     29.63 o 
  -5   3  16       30.82      131.88     24.14 o 
  -3   3  16      380.44      267.73     31.81 o 
  -1   3  16       23.63       27.85     18.29 o 
   1   3  16      206.33      263.77     32.38 o 
   3   3  16      225.53      216.75     31.45 o 
   5   3  16       10.44       14.64     28.30 o 
   7   3  16        0.04        0.00     23.28 o 
   9   3  16       40.02        0.00     31.31 o 
 -22   4  16        8.37       32.47     31.38 o 
 -20   4  16       98.65      125.22     36.13 o 
 -18   4  16        8.63       13.74     22.03 o 
 -16   4  16      363.47      293.90     36.72 o 
 -14   4  16       32.25       43.65     20.59 o 
 -12   4  16       37.04      146.07     33.95 o 
 -10   4  16       32.31       26.09     24.92 o 
  -8   4  16        0.78        0.00     17.52 o 
  -6   4  16      237.18      304.76     32.40 o 
  -4   4  16        2.04       23.02     17.09 o 
  -2   4  16        0.13       12.05     21.69 o 
   0   4  16        8.02        8.92     16.27 o 
   2   4  16      299.20      367.78     41.74 o 
   4   4  16      115.15      108.46     63.39 o 
   6   4  16      158.76      167.10     41.68 o 
   8   4  16       56.68       90.63     35.17 o 
 -21   5  16       67.58      110.18     35.10 o 
 -19   5  16        5.37       26.60     35.63 o 
 -17   5  16      178.10      231.94     48.78 o 
 -15   5  16        1.73        1.74     15.75 o 
 -13   5  16       61.45       90.36     37.02 o 
 -11   5  16      305.60      324.25     34.26 o 
  -9   5  16       57.30       42.46     20.56 o 
  -7   5  16        0.00       22.20     18.82 o 
  -5   5  16      513.33      536.52     47.80 o 
  -3   5  16       12.72        3.16     19.15 o 
  -1   5  16       16.96       11.01     16.38 o 
   1   5  16        0.55        0.00     21.60 o 
   3   5  16       10.50       12.46     33.88 o 
   5   5  16       28.81      102.65     39.63 o 
   7   5  16       40.55       23.91     31.10 o 
 -18   6  16        0.71       14.92     27.63 o 
 -16   6  16       27.55       60.68     33.08 o 
 -14   6  16      128.37       84.78     27.35 o 
 -12   6  16        1.05        8.51     22.54 o 
 -10   6  16       92.95       81.00     23.96 o 
  -8   6  16      179.55      178.79     29.96 o 
  -6   6  16        4.67        0.00     19.87 o 
  -4   6  16        0.62       40.52     26.86 o 
  -2   6  16      163.91      150.36     49.14 o 
   0   6  16       68.58        2.92     24.19 o 
   2   6  16        8.36       27.72     31.30 o 
   4   6  16       21.71        9.14     43.58 o 
 -15   7  16        0.55       25.48     26.91 o 
 -13   7  16       12.09       28.20     25.74 o 
 -11   7  16       19.38       29.77     22.31 o 
  -9   7  16       71.55       52.91     24.21 o 
  -7   7  16      270.75      292.33     51.31 o 
  -5   7  16        1.96       26.09     36.92 o 
  -3   7  16      175.05      192.74     44.31 o 
  -1   7  16       28.05       37.56     31.93 o 
   1   7  16       13.95       19.77     27.18 o 
  -8   8  16        7.95       19.82     27.47 o 
  -6   8  16       46.09       26.46     31.51 o 
  -4   8  16       27.78        5.94     25.54 o 
 -25   1  17       26.74       41.29     35.13 o 
 -23   1  17      302.01      285.50     40.56 o 
 -21   1  17        5.46        0.00     15.90 o 
 -19   1  17       16.97       26.60     16.97 o 
 -17   1  17       89.80      156.09     26.82 o 
 -15   1  17      200.22      243.64     27.18 o 
 -13   1  17      289.94      292.58     34.56 o 
 -11   1  17       56.69       91.82     25.69 o 
  -9   1  17       72.07      106.33     20.74 o 
  -7   1  17      135.03      102.01     30.35 o 
  -5   1  17       47.92       63.51     16.06 o 
  -3   1  17     3155.75     3285.54    160.09 o 
  -1   1  17     1050.83     1310.78     79.68 o 
   1   1  17       81.70      158.22     41.74 o 
   3   1  17      753.54      567.69     62.85 o 
   5   1  17        9.91       47.04     21.46 o 
   7   1  17       12.94       35.44     22.22 o 
   9   1  17       30.33       18.28     22.94 o 
 -24   2  17       45.17       90.61     39.40 o 
 -22   2  17       15.70       50.32     27.32 o 
 -20   2  17       45.75       87.07     34.55 o 
 -18   2  17      116.27      110.03     28.70 o 
 -16   2  17       27.60       91.64     27.82 o 
 -14   2  17      168.87      144.75     23.46 o 
 -12   2  17      724.28      736.62     51.55 o 
 -10   2  17       33.89        9.17     16.29 o 
  -8   2  17      191.56      173.63     24.52 o 
  -6   2  17      106.21       59.63     21.14 o 
  -4   2  17       50.77      118.11     25.33 o 
  -2   2  17      956.30      729.77     54.53 o 
   0   2  17      545.90      461.20     56.68 o 
   2   2  17        2.92        0.00     38.73 o 
   4   2  17      180.88      215.32     35.34 o 
   6   2  17        3.95        0.00     21.21 o 
   8   2  17       11.74        0.00     23.66 o 
  10   2  17        3.69       20.87     35.14 o 
 -23   3  17        0.22        3.41     26.28 o 
 -21   3  17       11.20        3.68     32.92 o 
 -19   3  17       68.21       78.31     42.55 o 
 -17   3  17      188.53      183.66     32.39 o 
 -15   3  17      542.45      511.73     46.12 o 
 -13   3  17        2.00       27.13     19.76 o 
 -11   3  17        2.18       43.44     17.72 o 
  -9   3  17       86.50       66.67     21.35 o 
  -7   3  17      164.49      121.11     21.70 o 
  -5   3  17        0.02        0.00     17.94 o 
  -3   3  17       17.79        0.00     25.08 o 
  -1   3  17      113.67      181.66     27.58 o 
   1   3  17        0.10        7.41     25.21 o 
   3   3  17       43.37       23.39     18.93 o 
   5   3  17       65.83       35.94     24.45 o 
   7   3  17      233.29      316.55     55.77 o 
   9   3  17       48.42       16.17     32.62 o 
 -22   4  17        1.12        4.61     23.53 o 
 -20   4  17       87.34       52.02     27.84 o 
 -18   4  17      199.19      123.63     32.47 o 
 -16   4  17       22.42        9.26     17.38 o 
 -14   4  17       54.44       94.42     27.01 o 
 -12   4  17      148.46      233.49     33.36 o 
 -10   4  17       59.02      111.69     24.30 o 
  -8   4  17        5.56       14.58     17.59 o 
  -6   4  17      387.97      501.81     55.15 o 
  -4   4  17       72.94       70.96     23.00 o 
  -2   4  17        2.67        9.55     30.19 o 
   0   4  17        2.88        0.00     18.30 o 
   2   4  17        0.01        4.56     22.28 o 
   4   4  17       24.44       62.71     37.61 o 
   6   4  17       80.34       37.20     30.05 o 
   8   4  17        5.75        0.00     27.98 o 
 -21   5  17      209.47      172.35     42.22 o 
 -19   5  17       50.42       72.72     30.12 o 
 -17   5  17        7.96       86.80     54.23 o 
 -15   5  17      216.03      291.97     37.18 o 
 -13   5  17       24.83       12.69     16.50 o 
 -11   5  17       19.27       35.43     20.09 o 
  -9   5  17        2.81        0.00     18.78 o 
  -7   5  17       21.42       95.93     28.03 o 
  -5   5  17        1.18       32.53     22.02 o 
  -3   5  17        6.16        0.00     19.78 o 
  -1   5  17       65.58       82.10     43.93 o 
   1   5  17      299.47      314.30     51.42 o 
   3   5  17       27.88       47.08     44.05 o 
   5   5  17        3.93       28.94     31.69 o 
 -18   6  17       92.19      121.38     42.40 o 
 -16   6  17        6.03       16.22     27.69 o 
 -14   6  17        0.33       23.85     23.62 o 
 -12   6  17       23.12       41.94     22.57 o 
 -10   6  17        0.41        0.00     15.25 o 
  -8   6  17       54.33       32.63     22.41 o 
  -6   6  17       39.41       31.16     22.20 o 
  -4   6  17       27.89       40.39     27.86 o 
  -2   6  17        0.40        0.00     24.27 o 
   0   6  17       64.93       39.12     31.36 o 
   2   6  17      103.45       89.98     39.32 o 
   4   6  17        5.14        0.00     35.28 o 
 -13   7  17       12.65        0.00     25.62 o 
 -11   7  17        3.11        3.65     23.17 o 
  -9   7  17        0.14        0.00     23.45 o 
  -7   7  17        0.07       27.38     34.84 o 
  -5   7  17        4.78        0.00     25.00 o 
  -3   7  17       19.92       63.74     49.44 o 
  -1   7  17       29.88       50.02     36.10 o 
 -24   0  18        0.03        0.00     60.13 o 
 -22   0  18      123.21       84.39     40.64 o 
 -20   0  18       17.26       34.02     38.42 o 
 -18   0  18      471.62      398.94     66.39 o 
 -16   0  18      791.95      664.39     86.16 o 
 -14   0  18      484.91      447.49     67.72 o 
 -12   0  18      434.01      397.49     65.87 o 
 -10   0  18      309.51      390.10     78.58 o 
  -8   0  18     2781.73     3341.93    345.86 o 
  -6   0  18     2089.89     2378.01    244.58 o 
  -4   0  18       52.42        0.00     35.23 o 
  -2   0  18      323.95      368.28     68.03 o 
   0   0  18       81.81       89.50     66.14 o 
   2   0  18       70.61        0.00     34.27 o 
   4   0  18       20.98       16.00     27.15 o 
   6   0  18       39.94       39.70     30.69 o 
   8   0  18        3.11       67.18     58.06 o 
 -23   1  18        0.38       61.49     37.83 o 
 -21   1  18      279.57      306.88     41.53 o 
 -19   1  18      340.61      247.53     33.61 o 
 -17   1  18        4.94       36.07     23.84 o 
 -15   1  18       67.13       77.66     27.40 o 
 -13   1  18      239.45      244.60     44.09 o 
 -11   1  18        1.42        0.00     20.50 o 
  -9   1  18      257.61      301.83     43.21 o 
  -7   1  18        8.16       63.39     28.28 o 
  -5   1  18     1424.53     1421.83    108.09 o 
  -3   1  18      185.46      190.64     27.63 o 
  -1   1  18       78.83      104.16     23.38 o 
   1   1  18        0.61       22.19     17.68 o 
   3   1  18        0.09        0.00     22.00 o 
   5   1  18       45.70       95.72     31.25 o 
   7   1  18        3.30        9.91     21.43 o 
   9   1  18       25.07       40.70     29.56 o 
 -24   2  18        0.00        5.80     24.42 o 
 -22   2  18       28.66        0.00     25.42 o 
 -20   2  18       68.31       90.86     31.97 o 
 -18   2  18        1.97        3.34     21.86 o 
 -16   2  18      354.21      307.07     33.94 o 
 -14   2  18       49.73       90.87     39.41 o 
 -12   2  18      350.38      210.19     34.79 o 
 -10   2  18       28.38       23.70     16.83 o 
  -8   2  18        6.84       27.86     16.62 o 
  -6   2  18        2.11        0.00     15.69 o 
  -4   2  18      151.18       92.13     35.91 o 
  -2   2  18       12.85       26.04     18.89 o 
   0   2  18       20.90       39.29     25.20 o 
   2   2  18      420.12      366.46     42.31 o 
   4   2  18      153.04      155.12     32.15 o 
   6   2  18        1.57       18.22     23.19 o 
   8   2  18       55.60       43.54     45.49 o 
 -23   3  18        5.53        3.81     25.25 o 
 -21   3  18       45.10       85.68     43.17 o 
 -19   3  18      526.70      555.92     56.32 o 
 -17   3  18        4.60        5.96     18.03 o 
 -15   3  18       11.95      101.70     43.62 o 
 -13   3  18        2.64       14.86     15.43 o 
 -11   3  18        1.48       49.35     19.79 o 
  -9   3  18        1.68       13.09     19.10 o 
  -7   3  18      238.30      167.16     39.30 o 
  -5   3  18       19.31       24.27     20.11 o 
  -3   3  18       98.66      188.02     32.84 o 
  -1   3  18      395.80      417.18     42.47 o 
   1   3  18      652.48      774.91     65.47 o 
   3   3  18       96.18       67.21     29.52 o 
   5   3  18        5.52       50.06     29.67 o 
   7   3  18       29.36        3.71     25.76 o 
 -22   4  18        2.69       44.15     31.00 o 
 -20   4  18        1.92        0.00     24.77 o 
 -18   4  18        3.27        8.70     23.39 o 
 -16   4  18        7.03        0.00     20.69 o 
 -14   4  18       91.27      124.89     26.04 o 
 -12   4  18       14.17       42.26     24.26 o 
 -10   4  18       65.48        2.88     25.00 o 
  -8   4  18        3.49       34.65     36.31 o 
  -6   4  18        1.18       30.42     24.80 o 
  -4   4  18      104.37      101.88     33.33 o 
  -2   4  18        3.36        7.50     23.76 o 
   0   4  18       31.81       57.31     24.38 o 
   2   4  18       12.17       55.67     36.75 o 
   4   4  18      149.94       59.92     33.84 o 
   6   4  18        6.25       68.83     35.01 o 
 -19   5  18        2.77        0.00     24.53 o 
 -17   5  18       24.17       55.19     28.29 o 
 -15   5  18        4.44        8.98     19.53 o 
 -13   5  18       64.64      142.86     35.85 o 
 -11   5  18       36.49       29.98     23.85 o 
  -9   5  18      447.70      490.34     51.90 o 
  -7   5  18       30.11        6.18     39.19 o 
  -5   5  18       15.19      113.13     34.83 o 
  -3   5  18      146.75      118.07     30.12 o 
  -1   5  18        1.91        0.00     32.38 o 
   1   5  18       49.68       16.37     28.40 o 
   3   5  18       32.44       23.03     37.59 o 
 -16   6  18       15.37       37.61     27.85 o 
 -14   6  18        1.26       14.10     21.72 o 
 -12   6  18       91.04       16.92     21.20 o 
 -10   6  18        0.11        0.00     21.13 o 
  -8   6  18       22.13       40.32     24.53 o 
  -6   6  18      143.15      244.06     63.92 o 
  -4   6  18        0.73       68.54     36.89 o 
  -2   6  18        0.71        0.00     28.53 o 
   0   6  18       14.61       22.39     29.86 o 
   2   6  18        1.11        0.00     26.79 o 
 -11   7  18        5.23        0.00     20.81 o 
  -9   7  18        3.84       15.51     28.99 o 
  -7   7  18      146.39      229.48     53.03 o 
  -5   7  18       10.96        0.00     26.40 o 
  -3   7  18       13.19       52.34     37.61 o 
 -23   1  19       33.44        3.50     34.56 o 
 -21   1  19        6.58        0.00     26.76 o 
 -19   1  19       60.13       63.54     26.97 o 
 -17   1  19      167.05      113.93     34.09 o 
 -15   1  19       69.51       50.56     25.52 o 
 -13   1  19      139.36      162.49     54.75 o 
 -11   1  19        0.26       38.59     61.78 o 
  -9   1  19      666.41      565.56     61.43 o 
  -7   1  19      666.99      783.56     86.19 o 
  -5   1  19       21.55       19.39     21.39 o 
  -3   1  19       14.49       69.72     27.46 o 
  -1   1  19        5.85        6.38     21.90 o 
   1   1  19       92.36       60.75     32.86 o 
   3   1  19      117.33      196.22     77.39 o 
   5   1  19        7.19        0.00     30.37 o 
   7   1  19       33.24       31.13     33.94 o 
 -22   2  19        1.54        0.00     25.33 o 
 -20   2  19       35.22       12.28     19.82 o 
 -18   2  19       21.96       17.70     16.94 o 
 -16   2  19      129.86      117.61     27.03 o 
 -14   2  19       67.29       56.35     23.14 o 
 -12   2  19        8.04        0.00     14.38 o 
 -10   2  19      176.48      251.33     38.36 o 
  -8   2  19       55.85       70.06     18.96 o 
  -6   2  19       46.87       39.57     33.23 o 
  -4   2  19        0.95       32.61     33.33 o 
  -2   2  19       55.88       14.27     24.11 o 
   0   2  19       30.61       62.98     25.42 o 
   2   2  19       46.80       78.84     36.41 o 
   4   2  19       79.64       97.01     31.73 o 
   6   2  19        4.58        4.64     23.94 o 
 -21   3  19       63.83       50.54     31.60 o 
 -19   3  19       20.27       38.57     24.33 o 
 -17   3  19        9.28        2.02     19.94 o 
 -15   3  19       57.17       70.39     31.17 o 
 -13   3  19      106.50       73.37     26.54 o 
 -11   3  19       31.60       18.71     18.04 o 
  -9   3  19        2.26        0.00     16.95 o 
  -7   3  19       56.66       75.25     30.66 o 
  -5   3  19        6.47        4.84     27.85 o 
  -3   3  19       36.60       50.72     26.95 o 
  -1   3  19      496.23      521.13     60.99 o 
   1   3  19       17.17       53.36     27.13 o 
   3   3  19      129.84      101.68     31.28 o 
   5   3  19       17.26        0.00     35.01 o 
 -20   4  19       13.80       19.39     27.72 o 
 -18   4  19        4.01        0.00     24.72 o 
 -16   4  19        7.42        0.00     22.01 o 
 -14   4  19        4.23        0.00     19.21 o 
 -12   4  19      122.14      180.75     30.21 o 
 -10   4  19      300.97      371.00     40.28 o 
  -8   4  19       52.44      133.18     57.19 o 
  -6   4  19      125.89      115.67     29.73 o 
  -4   4  19      570.41      655.43     62.72 o 
  -2   4  19        0.62        5.33     20.81 o 
   0   4  19        4.75        0.00     20.54 o 
   2   4  19      136.91      142.59     44.61 o 
   4   4  19        0.50       35.31     37.29 o 
 -19   5  19        0.39       10.56     29.92 o 
 -17   5  19       28.01       55.31     32.14 o 
 -15   5  19       11.98       30.61     23.00 o 
 -13   5  19      107.01      149.57     35.98 o 
 -11   5  19       43.47       18.07     22.17 o 
  -9   5  19       19.29        0.00     17.90 o 
  -7   5  19       57.13       65.37     24.20 o 
  -5   5  19       44.27        0.00     22.31 o 
  -3   5  19        4.44       70.99     34.00 o 
  -1   5  19       86.20       48.05     33.58 o 
   1   5  19       71.26       67.84     39.39 o 
 -14   6  19        8.97        0.00     21.27 o 
 -12   6  19       41.90       64.60     23.45 o 
 -10   6  19        0.71        3.37     20.26 o 
  -8   6  19        0.79       13.00     21.71 o 
  -6   6  19       59.80       39.02     30.47 o 
  -4   6  19       43.98        0.00     34.04 o 
  -2   6  19       59.55      108.55     40.25 o 
 -22   0  20        2.86        0.00     42.71 o 
 -20   0  20       21.86        0.00     41.68 o 
 -18   0  20        0.01        0.00     31.77 o 
 -16   0  20      128.57      213.37     54.26 o 
 -14   0  20      602.68      747.37    103.60 o 
 -12   0  20      525.91      497.49    130.84 o 
 -10   0  20        4.29        0.00     32.38 o 
  -8   0  20      197.63      274.82     69.80 o 
  -6   0  20      462.48      426.42     74.38 o 
  -4   0  20      310.60      337.12     68.81 o 
  -2   0  20      651.21      678.95    112.21 o 
   0   0  20       26.75        0.00     42.95 o 
   2   0  20      308.07      320.02     77.12 o 
   4   0  20       10.84        0.00     38.49 o 
   6   0  20       57.41       10.03     93.72 o 
 -23   1  20       17.31        0.00     28.61 o 
 -21   1  20        5.82        0.00     23.51 o 
 -19   1  20        7.97       18.70     23.08 o 
 -17   1  20       92.57       90.92     33.06 o 
 -15   1  20      215.90      132.62     33.40 o 
 -13   1  20       91.58      141.58     35.25 o 
 -11   1  20      113.94      208.94     38.60 o 
  -9   1  20       71.58       50.42     30.60 o 
  -7   1  20       13.65       49.55     28.68 o 
  -5   1  20      218.80      314.89     46.95 o 
  -3   1  20       17.68      113.98     65.18 o 
  -1   1  20       47.81       64.01     34.12 o 
   1   1  20       80.71      124.66     42.14 o 
   3   1  20      156.06      177.40     50.76 o 
   5   1  20       74.72       57.03     35.63 o 
 -22   2  20        0.05        0.00     32.09 o 
 -20   2  20        0.61        1.67     28.13 o 
 -18   2  20       44.61       27.23     26.46 o 
 -16   2  20        0.10        0.00     22.03 o 
 -14   2  20        0.47        0.00     21.61 o 
 -12   2  20       58.65       91.30     31.10 o 
 -10   2  20        0.20       11.11     22.43 o 
  -8   2  20      259.32      350.37     47.24 o 
  -6   2  20       34.96       23.88     29.45 o 
  -4   2  20      180.56      272.71     44.14 o 
  -2   2  20       42.53       29.39     27.82 o 
   0   2  20      114.85       81.39     33.69 o 
   2   2  20       26.50       29.68     42.14 o 
   4   2  20        8.16       46.22     32.33 o 
 -21   3  20        1.13        0.00     24.70 o 
 -19   3  20       23.90       16.29     21.35 o 
 -17   3  20       27.56       88.20     50.29 o 
 -15   3  20       18.41       61.07     24.41 o 
 -13   3  20       14.42       37.13     21.77 o 
 -11   3  20       20.20       10.95     19.18 o 
  -9   3  20        8.11        2.12     15.12 o 
  -7   3  20       35.84       47.79     29.85 o 
  -5   3  20      176.48      300.68     40.59 o 
  -3   3  20       30.16       31.90     30.59 o 
  -1   3  20        2.98        0.00     27.65 o 
   1   3  20       26.20       22.20     22.63 o 
   3   3  20        1.76       43.93     45.90 o 
 -20   4  20       59.29       31.60     35.52 o 
 -18   4  20        6.15        0.00     20.67 o 
 -16   4  20       46.60       13.80     21.57 o 
 -14   4  20        8.27       16.73     19.33 o 
 -12   4  20       59.74       77.26     33.50 o 
 -10   4  20       47.55       53.26     23.04 o 
  -8   4  20       15.25       27.68     22.33 o 
  -6   4  20      820.43      923.48     80.87 o 
  -4   4  20      183.32      188.83     38.64 o 
  -2   4  20        1.22       14.99     22.23 o 
   0   4  20       31.57       15.30     29.76 o 
   2   4  20        4.37       53.79     34.04 o 
 -17   5  20       50.34       50.11     27.95 o 
 -15   5  20       59.63       44.43     26.68 o 
 -13   5  20       86.90       47.28     25.68 o 
 -11   5  20        0.55       48.36     25.68 o 
  -9   5  20       23.29       26.56     25.14 o 
  -7   5  20      223.89      208.22     36.78 o 
  -5   5  20       26.04       70.36     28.05 o 
  -3   5  20       25.72       13.50     28.84 o 
  -1   5  20        4.83       13.72     27.31 o 
 -12   6  20       32.13       23.48     26.27 o 
 -10   6  20        0.41       47.54     33.91 o 
  -8   6  20      107.10       95.48     36.59 o 
  -6   6  20       21.10        0.00     23.37 o 
  -4   6  20       18.34       60.88     37.40 o 
 -21   1  21        0.71       53.93     39.72 o 
 -19   1  21        4.21       11.02     26.23 o 
 -17   1  21      106.66      108.89     33.70 o 
 -15   1  21        0.40        0.00     28.25 o 
 -13   1  21       97.23      148.75     41.66 o 
 -11   1  21       72.21       37.90     37.35 o 
  -9   1  21        1.43       14.38     23.41 o 
  -7   1  21       70.95      137.55     36.35 o 
  -5   1  21       60.72      128.29     37.02 o 
  -3   1  21      140.44      159.75     42.68 o 
  -1   1  21       68.88      105.36     35.33 o 
   1   1  21       26.75       31.03     31.05 o 
   3   1  21        1.07        0.00     34.45 o 
 -20   2  21        3.61        0.00     29.30 o 
 -18   2  21       26.35        0.00     27.62 o 
 -16   2  21      305.46      308.04     51.71 o 
 -14   2  21        6.61       19.60     32.38 o 
 -12   2  21       72.00      128.29     37.49 o 
 -10   2  21        0.06        0.00     22.46 o 
  -8   2  21       19.08       40.74     26.88 o 
  -6   2  21      201.93      175.03     48.77 o 
  -4   2  21       47.43       70.62     35.50 o 
  -2   2  21        0.44       26.98     28.92 o 
   0   2  21        0.67        0.00     39.27 o 
   2   2  21      109.39       82.93     43.15 o 
 -19   3  21       31.75        4.26     27.27 o 
 -17   3  21       10.48       37.17     28.42 o 
 -15   3  21        2.53        0.00     28.70 o 
 -13   3  21       30.01       46.39     35.03 o 
 -11   3  21        4.82       22.85     26.47 o 
  -9   3  21        0.34       24.32     26.76 o 
  -7   3  21      466.40      405.62     55.59 o 
  -5   3  21       45.84       40.11     30.54 o 
  -3   3  21      102.54       90.55     35.91 o 
  -1   3  21       37.30       13.83     27.12 o 
   1   3  21       21.65       86.25     56.95 o 
 -18   4  21       49.93       22.92     29.10 o 
 -16   4  21       34.03       42.23     26.33 o 
 -14   4  21       16.72       19.62     19.99 o 
 -12   4  21        6.28       18.54     21.65 o 
 -10   4  21      229.80      199.03     35.22 o 
  -8   4  21      206.85      310.73     43.60 o 
  -6   4  21      211.27      130.24     31.08 o 
  -4   4  21        7.08       64.00     27.09 o 
  -2   4  21       29.55       60.84     55.10 o 
   0   4  21       51.38       70.16     47.02 o 
 -15   5  21        1.35        2.31     18.40 o 
 -13   5  21        1.06       16.60     25.40 o 
 -11   5  21       55.29       75.16     31.57 o 
  -9   5  21      100.84      133.22     40.19 o 
  -7   5  21       68.37       87.86     33.08 o 
  -5   5  21       79.80       56.89     35.90 o 
  -3   5  21       10.57        0.00     31.02 o 
 -20   0  22       46.26        1.57     75.47 o 
 -18   0  22       30.30       18.39     40.72 o 
 -16   0  22       62.36       21.64     36.23 o 
 -14   0  22       27.41        0.00     50.59 o 
 -12   0  22      139.91      189.98     86.88 o 
 -10   0  22       15.73        9.39     64.90 o 
  -8   0  22      703.77      632.71    105.25 o 
  -6   0  22       29.98       98.72     52.47 o 
  -4   0  22       38.56       81.82     47.29 o 
  -2   0  22      163.50      132.02     65.52 o 
   0   0  22       21.08        0.61     38.36 o 
   2   0  22      126.24       67.34     87.09 o 
 -19   1  22        5.40       49.42     30.25 o 
 -17   1  22       72.41       62.46     32.77 o 
 -15   1  22        3.18       20.08     26.85 o 
 -13   1  22        1.04        0.00     25.39 o 
 -11   1  22      373.56      496.40     63.72 o 
  -9   1  22      160.77      152.68     39.12 o 
  -7   1  22      163.52      156.07    107.68 o 
  -5   1  22       12.21       43.19     29.35 o 
  -3   1  22        0.04        0.00     26.78 o 
  -1   1  22      134.59       83.59     37.25 o 
   1   1  22       85.54      121.26     51.60 o 
 -20   2  22        0.22       42.20     35.51 o 
 -18   2  22        9.44       41.65     39.93 o 
 -16   2  22        0.22       22.49     29.81 o 
 -14   2  22       27.96       49.11     29.83 o 
 -12   2  22       10.69       39.62     29.19 o 
 -10   2  22        0.75        2.94     22.42 o 
  -8   2  22        7.92       18.93     24.93 o 
  -6   2  22      135.11      181.63     43.53 o 
  -4   2  22       21.67       89.03     40.88 o 
  -2   2  22      103.29      181.84     45.14 o 
   0   2  22       35.74       51.42     40.04 o 
 -17   3  22        0.97       36.79     46.36 o 
 -15   3  22       40.16       71.91     39.98 o 
 -13   3  22       35.68       27.99     40.82 o 
 -11   3  22       25.85       52.04     30.45 o 
  -9   3  22        0.39        0.00     26.63 o 
  -7   3  22        6.46       24.08     38.55 o 
  -5   3  22       39.49       61.66     31.78 o 
  -3   3  22        0.48       48.93     35.32 o 
  -1   3  22       67.45       86.10     38.64 o 
 -16   4  22       23.55       44.60     30.69 o 
 -14   4  22        1.19        5.66     35.61 o 
 -12   4  22       61.26       97.41     36.45 o 
 -10   4  22      100.72      123.54     39.83 o 
  -8   4  22       16.77        0.00     29.25 o 
  -6   4  22       16.69       10.95     36.70 o 
  -4   4  22        5.01        0.00     34.23 o 
  -9   5  22       48.74       27.92     42.68 o 
 -19   1  23       24.84       23.21     27.88 o 
 -17   1  23      157.16       97.68     37.34 o 
 -15   1  23       27.88      148.48     43.12 o 
 -13   1  23        0.15        0.00     26.75 o 
 -11   1  23       17.43        1.91     25.43 o 
  -9   1  23        1.14        9.96     24.49 o 
  -7   1  23        2.99        0.00     25.97 o 
  -5   1  23        5.46        0.85     24.71 o 
  -3   1  23       16.53        0.00     31.50 o 
  -1   1  23        0.24        0.00     30.12 o 
 -18   2  23       30.68       14.82     32.73 o 
 -16   2  23       28.98        0.00     30.71 o 
 -14   2  23       26.48       30.70     30.76 o 
 -12   2  23        5.08        4.78     23.19 o 
 -10   2  23       26.34       39.36     30.98 o 
  -8   2  23        8.49       34.82     28.62 o 
  -6   2  23        8.29       37.39     40.06 o 
  -4   2  23       11.06       20.05     34.31 o 
  -2   2  23       34.08        7.06     34.24 o 
 -15   3  23       11.39       54.98     35.59 o 
 -13   3  23        1.09       28.40     34.78 o 
 -11   3  23       15.25       36.00     29.37 o 
  -9   3  23       40.70       52.17     33.27 o 
  -7   3  23        3.43       15.14     26.60 o 
  -5   3  23       52.75       61.96     34.08 o 
  -3   3  23       11.92       36.36     33.56 o 
 -12   4  23        2.60        0.00     30.47 o 
 -10   4  23       81.64       50.83     35.24 o 
  -8   4  23       49.65        0.00     28.92 o 
 -16   0  24       91.76      116.25     56.35 o 
 -14   0  24      119.06      118.09     56.29 o 
 -12   0  24      145.46       48.96     57.64 o 
 -10   0  24       42.49       41.06     46.65 o 
  -8   0  24        8.74        8.97     42.30 o 
  -6   0  24       16.01        2.83     76.93 o 
  -4   0  24       57.38       22.23     42.94 o 
 -15   1  24       61.74       66.39     38.48 o 
 -13   1  24       12.84       31.78     61.91 o 
 -11   1  24       91.40       53.93     32.50 o 
  -9   1  24        8.10        0.00     31.79 o 
  -7   1  24        1.07       10.88     26.50 o 
  -5   1  24       91.44       87.66     39.95 o 
 -14   2  24        9.40        0.00     25.63 o 
 -12   2  24        5.09        0.00     26.17 o 
 -10   2  24       26.45       24.58     29.05 o 
  -8   2  24       21.72       26.45     29.73 o 
  -6   2  24       15.05       16.03     35.95 o 
 -11   3  24       67.09      164.05     44.75 o 
                                                 
